# Supplementary material for: Extensible and self-recoverable proteinaceous materials derived from scallop byssal thread
Source: Nat Commun. 2022 May 18;13:2731. doi: 10.1038/s41467-022-30415-3 (PMC9117251; doi:10.1038/s41467-022-30415-3)
Supplement: Supplementary file 9 — Source Data [file 41467_2022_30415_MOESM9_ESM.xlsx]

## Sheet: Fig.1d
Strain (mm/mm)	Stress (Mpa)
0.00254	0
0.00784	0.09279
0.01231	0.22288
0.0164	0.25536
0.0204	0.06499
0.02445	-0.00699
0.02851	0.12206
0.03259	0.23301
0.03662	0.09678
0.04062	0.08529
0.04453	0.08789
0.04843	0.1444
0.05244	0.18138
0.05651	0.18337
0.06057	0.14057
0.06469	0.23182
0.06861	0.30531
0.0726	0.36857
0.07646	0.3851
0.08051	0.56731
0.08446	0.53892
0.08855	0.49435
0.09263	0.63976
0.09668	0.89548
0.10058	0.77566
0.10445	0.79312
0.10844	0.8989
0.11248	0.99403
0.11653	1.06408
0.12063	1.09392
0.12463	1.13161
0.12865	1.18216
0.13257	1.25564
0.13653	1.287
0.14047	1.35142
0.14452	1.452
0.14863	1.4965
0.15264	1.50956
0.15661	1.6171
0.16054	1.56938
0.16454	1.72564
0.16847	1.70942
0.17254	1.91543
0.17655	2.31566
0.18064	1.73049
0.18463	1.77366
0.18866	2.20361
0.19253	2.05359
0.19647	2.02615
0.20045	2.21144
0.2046	2.18735
0.20855	2.23499
0.21267	2.24441
0.21662	2.29551
0.22066	2.36684
0.22451	2.42062
0.22852	2.42467
0.23252	2.48094
0.23665	2.53045
0.24066	2.58321
0.24466	2.55464
0.24858	2.69522
0.2525	2.83407
0.25652	2.67516
0.26055	2.74472
0.26461	2.95684
0.26862	2.86569
0.27268	2.85668
0.27667	3.0029
0.28054	3.09947
0.28443	3.07332
0.28847	3.15582
0.2925	3.11533
0.29662	3.29036
0.30063	3.33129
0.30478	3.27564
0.30859	3.40097
0.31263	3.4494
0.31653	3.47364
0.32059	3.53126
0.32456	3.6363
0.32866	3.62693
0.33267	3.70388
0.33661	3.76957
0.34055	3.78995
0.34445	3.89654
0.3485	3.85608
0.35256	3.96091
0.35661	3.95188
0.36065	4.0315
0.36462	4.11918
0.36862	4.22101
0.37255	4.11873
0.37649	4.36406
0.38052	4.27061
0.3846	4.45011
0.38868	4.50606
0.39257	4.43148
0.39665	4.69138
0.40053	4.53937
0.40453	4.52504
0.4085	4.83427
0.41264	4.71457
0.4166	4.68249
0.42066	4.932
0.42462	4.91204
0.42853	4.86257
0.43246	5.01538
0.43651	5.02433
0.44058	5.02358
0.44464	5.071
0.4486	5.16994
0.45266	5.12616
0.45652	5.17397
0.46049	5.24238
0.46452	5.31476
0.46857	5.27359
0.47265	5.2685
0.47672	5.32003
0.48066	5.47895
0.48455	5.33344
0.48854	5.36553
0.49248	5.57541
0.49657	5.49966
0.5006	5.41124
0.50469	5.6483
0.50867	5.59244
0.51266	5.54045
0.51649	5.65316
0.52048	5.67024
0.52453	5.63497
0.52862	5.66591
0.53261	5.61676
0.53671	5.70637
0.54062	5.83626
0.5446	5.69595
0.54845	5.79099
0.55253	5.90663
0.55653	5.74902
0.5606	5.85738
0.56466	5.97119
0.5687	5.82659
0.57259	5.89847
0.57648	5.94978
0.58047	5.94785
0.5845	5.86621
0.58861	6.23774
0.59261	6.33795
0.59668	5.58689
0.60064	6.18037
0.60457	6.3335
0.6085	5.78386
0.61253	6.12391
0.61655	6.43174
0.62066	5.90428
0.62466	6.09694
0.62871	6.35429
0.63257	5.97977
0.63658	6.34952
0.64049	6.32455
0.64454	6.03782
0.64859	6.41615
0.65266	6.34175
0.65665	6.24179
0.6606	6.29701
0.66453	6.36163
0.66851	6.41687
0.67254	6.3091
0.67662	6.33423
0.68064	6.46281
0.68463	6.40481
0.68854	6.38815
0.69256	6.47876
0.69645	6.44873
0.7005	6.49845
0.70457	6.51361
0.70865	6.38446
0.71266	6.49096
0.71661	6.89417
0.72061	6.27219
0.72447	6.69739
0.72857	6.7349
0.73254	6.35093
0.73663	6.60887
0.74063	6.93059
0.74469	6.30325
0.74864	6.64141
0.75254	6.84401
0.75646	6.49121
0.76057	6.69518
0.7646	6.93635
0.76867	6.60307
0.77264	6.75213
0.77669	6.91311
0.78052	6.67937
0.78454	6.70909
0.78843	6.86631
0.79257	6.73804
0.79659	6.71593
0.80064	6.82457
0.80468	6.77775
0.80857	6.75962
0.81247	6.83236
0.81644	6.80154
0.82052	6.80916
0.82455	6.86008
0.82858	6.82748
0.83264	6.90084
0.83659	6.8668
0.84055	6.83258
0.84449	6.9539
0.84845	6.89612
0.85256	6.95171
0.85659	6.88446
0.86072	6.90765
0.86457	7.03306
0.86865	6.93592
0.87254	6.98075
0.87657	7.04452
0.8805	6.97531
0.88465	7.01828
0.88869	7.04884
0.89269	7.01509
0.8966	7.01044
0.90056	7.03538
0.9045	7.08293
0.90855	7.07648
0.91258	7.03795
0.91665	7.08184
0.92064	7.13137
0.92465	7.08743
0.92854	7.11717
0.93246	7.11398
0.93649	7.14797
0.94056	7.10009
0.94461	7.15634
0.9486	7.21727
0.95264	7.12724
0.95655	7.16359
0.96055	7.21202
0.96452	7.20221
0.96861	7.15683
0.97262	7.17055
0.97667	7.21426
0.98066	7.25159
0.98461	7.19994
0.98847	7.27857
0.99248	7.31245
0.99651	7.25567
1.00062	7.35021
1.00466	7.30777
1.00869	7.27302
1.01261	7.36346
1.01656	7.41267
1.0205	7.29999
1.02448	7.36677
1.02854	7.42894
1.03257	7.36824
1.03665	7.45051
1.04061	7.40752
1.04462	7.36525
1.04846	7.53961
1.05256	7.43071
1.05654	7.34605
1.06066	7.51757
1.06466	7.46936
1.06871	7.44374
1.07259	7.50642
1.07652	7.50726
1.08046	7.5543
1.08451	7.48488
1.08859	7.47815
1.09268	7.62636
1.09667	7.48676
1.10064	7.45007
1.10456	7.64326
1.10854	7.59824
1.11252	7.45957
1.11654	7.63147
1.12057	7.6624
1.12464	7.55364
1.1286	7.60893
1.13252	7.62348
1.13657	7.65223
1.1405	7.6352
1.14462	7.6341
1.14861	7.6735
1.15271	7.61094
1.15665	7.66412
1.1606	7.74367
1.16451	7.68576
1.16851	7.69151
1.17252	7.75407
1.1766	7.69607
1.18058	7.70967
1.18469	7.77718
1.18852	7.75833
1.19255	7.69807
1.19645	7.75742
1.20052	7.815
1.20458	7.68355
1.20862	7.79808
1.21262	7.85961
1.21662	7.74245
1.22053	7.82352
1.22445	7.8323
1.22851	7.79735
1.23254	7.83273
1.23667	7.85778
1.24059	7.85135
1.24464	7.83195
1.2486	7.91385
1.2525	7.94297
1.25652	7.86116
1.26052	7.97097
1.26455	7.9606
1.26863	7.85055
1.27269	7.92591
1.2767	7.96499
1.2805	7.88359
1.28453	7.99801
1.2885	8.00156
1.29254	7.95695
1.29661	7.98939
1.30072	8.00031
1.3047	8.01036
1.3086	7.99524
1.31248	8.05295
1.31651	8.02394
1.32053	7.97996
1.32457	8.05172
1.32866	8.08998
1.33269	8.02323
1.33661	8.05903
1.34057	8.11523
1.3445	8.09484
1.34852	8.09572
1.35257	8.13499
1.35662	8.11866
1.36067	8.0768
1.36462	8.12019
1.36863	8.1698
1.37252	8.05103
1.37652	8.13896
1.38051	8.18028
1.38464	8.127
1.3887	8.18273
1.39267	8.16274
1.39662	8.17216
1.40055	8.21736
1.40447	8.1564
1.4085	8.17101
1.41256	8.27689
1.41667	8.18368
1.42061	8.17831
1.42462	8.20241
1.42852	8.28434
1.43251	8.28332
1.43647	8.22755
1.44056	8.27411
1.44464	8.31674
1.4486	8.20727
1.45266	8.2839
1.45656	8.34299
1.46053	8.28063
1.46446	8.26402
1.46858	8.32067
1.47263	8.33778
1.4767	8.31697
1.48065	8.36255
1.48461	8.37968
1.48849	8.35114
1.49251	8.3621
1.49654	8.34948
1.50061	8.36146
1.50463	8.38191
1.50876	8.38196
1.51257	8.4211
1.51656	8.3611
1.52048	8.46344
1.52455	8.55667
1.52852	8.40731
1.53266	8.48996
1.53665	8.4487
1.54064	8.33878
1.54456	8.55083
1.54849	8.52664
1.55246	8.44889
1.55652	8.49399
1.56063	8.60346
1.56466	8.4725
1.56862	8.45459
1.57261	8.57523
1.57649	8.56536
1.58052	8.4116
1.58454	8.50727
1.58858	8.60671
1.59264	8.46641
1.59665	8.52933
1.60069	8.64847
1.6045	8.55561
1.60856	8.48575
1.61247	8.69774
1.6166	8.6309
1.6206	8.49571
1.62468	8.61844
1.62859	8.64248
1.63261	8.58296
1.63655	8.62581
1.64052	8.59206
1.64452	8.62934
1.64863	8.65995
1.65263	8.61939
1.65664	8.66093
1.66052	8.67806
1.66456	8.6144
1.66847	8.6793
1.67252	8.63972
1.6766	8.60026
1.6806	8.69843
1.68463	8.697
1.68857	8.64967
1.69258	8.71545
1.69646	8.74811
1.70057	8.6751
1.7046	8.6947
1.70868	8.71756
1.71262	8.7426
1.71667	8.64394
1.72059	8.66168
1.72456	8.7592
1.7285	8.72738
1.73262	8.72675
1.7366	8.76636
1.74069	8.73709
1.74465	8.77512
1.74867	8.76374
1.75247	8.7498
1.75652	8.82956
1.76054	8.70874
1.76459	8.71184
1.7686	8.80991
1.7726	8.72032
1.77662	8.72518
1.78051	8.88302
1.7845	8.77965
1.78848	8.75785
1.79261	8.81627
1.7966	8.85975
1.80073	8.79007
1.80469	8.83449
1.8086	8.86302
1.81251	8.80079
1.81654	8.84517
1.82052	8.84639
1.82456	8.86294
1.82862	8.87681
1.8327	8.88062
1.8366	8.94074
1.84063	8.89556
1.84449	8.90062
1.8485	8.92507
1.85256	8.96058
1.85666	8.93318
1.8606	8.92624
1.86458	8.95339
1.86853	8.99427
1.87251	8.92332
1.87649	9.00433
1.8805	9.03646
1.88465	8.97864
1.88869	8.99958
1.89268	9.00638
1.89662	8.94053
1.90051	9.04588
1.9045	9.04201
1.90854	8.95136
1.91255	9.03488
1.91664	9.1633
1.92062	9.02963
1.92463	9.00644
1.92853	9.12424
1.93257	9.04717
1.93647	9.03584
1.94061	9.0986
1.94465	9.0528
1.9487	9.08217
1.95254	9.12142
1.95659	9.07746
1.96044	9.12616
1.96452	9.15452
1.96853	9.12594
1.97267	9.16324
1.97667	9.17094
1.98071	9.1323
1.98461	9.1335
1.98852	9.18194
1.99244	9.12794
1.99658	9.22265
2.0006	9.20037
2.00465	9.15965
2.00867	9.24768
2.01258	9.24643
2.01654	9.09719
2.02047	9.27492
2.02452	9.19173
2.02853	9.14768
2.03265	9.18377
2.03669	9.29908
2.04061	9.24308
2.04451	9.18324
2.04843	9.2882
2.05244	9.32924
2.05656	9.18721
2.0606	9.34453
2.0647	9.33471
2.06865	9.18153
2.07265	9.30552
2.07653	9.37373
2.08051	9.2393
2.08449	9.26349
2.0886	9.41385
2.09265	9.27362
2.09662	9.29876
2.10058	9.38908
2.10455	9.34777
2.10856	9.30899
2.11248	9.35044
2.11655	9.37455
2.12064	9.36481
2.12468	9.36969
2.1287	9.38147
2.1326	9.37058
2.13656	9.42295
2.1405	9.42494
2.14453	9.34613
2.1486	9.48416
2.15261	9.47146
2.15668	9.2892
2.16058	9.42456
2.16462	9.52781
2.16845	9.37087
2.17254	9.36059
2.17658	9.50768
2.18067	9.462
2.18463	9.39495
2.18857	9.48264
2.19258	9.49385
2.19648	9.43434
2.20055	9.4262
2.20456	9.51149
2.20863	9.45046
2.21261	9.4631
2.21663	9.4802
2.22059	9.4338
2.22453	9.40466
2.22852	9.52601
2.23258	9.40968
2.2366	9.4097
2.24064	9.44025
2.2446	9.38446
2.24863	9.3648
2.25252	9.38934
2.25653	9.31075
2.26046	9.33338
2.26458	9.35197
2.26861	9.26818
2.27266	9.35463
2.27658	9.40041
2.28056	9.35354
2.28451	9.34071
2.28852	9.41905
2.29253	9.39313
2.29662	9.37197
2.30069	9.45292
2.3047	9.42971
2.30856	9.38799
2.31254	9.50046
2.3165	9.45234
2.32055	9.46467
2.32459	9.58455
2.32864	9.55453
2.33271	9.4588
2.33656	9.49869
2.34056	9.57826
2.3445	9.58119
2.34853	9.50224
2.35254	9.57535
2.35663	9.59983
2.36066	9.6071
2.36467	9.59176
2.3686	9.60685
2.37251	9.63762
2.3765	9.57669
2.38055	9.65113
2.38461	9.61858
2.38865	9.62345
2.3926	9.66085
2.39665	9.68411
2.4005	9.63832
2.4045	9.68088
2.4085	9.63976
2.41261	9.70329
2.41669	9.67801
2.42064	9.6547
2.42458	9.70056
2.42853	9.74671
2.43256	9.63203
2.43649	9.69568
2.4406	9.70518
2.44464	9.69922
2.44872	9.66978
2.45259	9.73416
2.4565	9.73051
2.46046	9.72495
2.46454	9.69482
2.46855	9.73741
2.47266	9.72817
2.47666	9.7364
2.48064	9.78616
2.48454	9.72885
2.48853	9.72487
2.49245	9.77515
2.49656	9.80511
2.50058	9.75677
2.50466	9.75378
2.50866	9.77032
2.51259	9.73644
2.51647	9.70863
2.52044	9.84312
2.52452	9.70808
2.52856	9.72577
2.53266	9.86337
2.53667	9.81733
2.54065	9.64652
2.54459	9.82646
2.54845	9.81189
2.5525	9.63612
2.55657	9.67379
2.56066	9.78948
2.56473	9.72516
2.56865	9.66306
2.57262	9.76601
2.57651	9.78537
2.58055	9.81716
2.58448	9.7219
2.58859	9.79316
2.59265	9.84291
2.59672	9.8085
2.60058	9.7348
2.60452	9.87865
2.60845	9.82214
2.61253	9.84378
2.61652	9.82745
2.62063	9.85513
2.62466	9.91385
2.62868	9.91589
2.63256	9.81877
2.63655	9.94517
2.64046	9.82734
2.64455	9.50857
2.64862	9.49779
2.65266	9.74862
2.6566	9.60382
2.66052	9.52597
2.66451	9.70781
2.66852	9.69972
2.67259	9.62562
2.67658	9.70512
2.68065	9.75108
2.68466	9.71582
2.68862	9.77171
2.69255	9.61976
2.69651	9.73785
2.70047	9.63131
2.70458	9.46889
2.70859	9.48116
2.71269	9.57354
2.71661	9.50948
2.72067	9.50453
2.72453	9.5843
2.72856	9.60098
2.73255	9.48424
2.73664	9.55811
2.74065	9.59747
2.74469	9.52013
2.74855	9.57593
2.75249	9.62639
2.75649	9.57754
2.76054	9.59083
2.7646	9.60556
2.76862	9.59735
2.77266	9.61161
2.77664	9.62875
2.78054	9.59215
2.78448	9.65448
2.78846	9.63974
2.79251	9.64491
2.79665	9.65679
2.80064	9.61654
2.80472	9.65557
2.80857	9.68493
2.81265	9.72645
2.81655	9.73388
2.82056	9.72544
2.82456	9.68039
2.82874	9.4242
2.83268	9.58199
2.83665	9.35736
2.84054	9.35604
2.84453	9.4767
2.8485	9.3477
2.85254	9.28708
2.85662	9.38778
2.86068	9.41086
2.8646	9.35016
2.86859	9.35349
2.87249	9.42342
2.87649	9.42534
2.88049	9.35301
2.88454	9.47406
2.88869	9.4531
2.89253	9.39639
2.89665	9.5125
2.90052	9.55275
2.9046	9.37353
2.90851	9.06383
2.91263	8.99453
2.91665	9.26012
2.92068	9.18206
2.92461	9.00395
2.92857	9.19466
2.93251	9.27552
2.93652	9.05961
2.94062	9.14259
2.94468	9.27314
2.94862	9.21385
2.95264	9.20423
2.95653	9.21701
2.96055	9.22054
2.96452	9.20364
2.9686	9.15553
2.97266	9.20544
2.97667	9.30043
2.98066	9.19773
2.98454	9.16195
2.98854	9.26795
2.99247	9.29469
2.99656	9.19283
3.00056	9.16511
3.00465	9.24931
3.00864	9.26163
3.0126	9.2437
3.01648	9.29116
3.02046	9.30124
3.02449	9.2762
3.02862	9.37161
3.03261	9.37352
3.03671	9.34112
3.0406	9.34015
3.04461	9.39112
3.04846	9.39993
3.05252	9.38567
3.05656	9.33031
3.06066	9.3739
3.06469	9.19688
3.06868	8.77481
3.07258	8.90459
3.0765	9.19276
3.0805	9.0367
3.0845	8.91749
3.08858	9.1515
3.09264	9.17237
3.09667	8.95377
3.10057	9.03212
3.10452	9.18333
3.10854	9.09577
3.11251	9.07948
3.1165	9.21026
3.12064	9.16461
3.12464	9.08261
3.12869	9.15402
3.1325	9.1913
3.13656	9.18308
3.1405	9.16066
3.14457	9.19818
3.14861	9.15913
3.15266	9.23511
3.15666	9.24768
3.16063	9.11841
3.16452	9.16692
3.16851	9.26026
3.17253	9.08015
3.17663	9.1199
3.18065	9.24326
3.18465	9.17122
3.18863	9.03707
3.1926	9.27334
3.19647	9.30137
3.20051	9.03077
3.20459	9.24142
3.20864	9.36533
3.21269	9.15822
3.21662	8.9721
3.22061	9.33739
3.22451	9.52746
3.22853	8.91442
3.23254	9.14838
3.23663	9.46888
3.24066	9.11157
3.24463	8.80821
3.24858	8.83042
3.25251	8.33975
3.25646	8.16583
3.26051	8.46618
3.26453	8.33689
3.26866	7.98546
3.27266	8.03569
3.27666	8.15097
3.28052	8.01102
3.28452	7.97086
3.28843	8.06616
3.29255	7.87408
3.29659	7.86599
3.30069	7.87974
3.30469	7.82458
3.30855	7.70092
3.31253	7.55844
3.31648	7.54589
3.32056	7.3434
3.32456	7.39902
3.32864	7.60229
3.33267	7.47216
3.33662	7.31112
3.34057	7.38589
3.3445	7.41332
3.34846	7.25089
3.35255	7.08805
3.3566	7.00878
3.36073	7.05562
3.3646	7.09178
3.36861	7.0076
3.3725	6.8401
3.37655	7.03598
3.38047	7.18623
3.38462	6.82757
3.38863	6.81467
3.3927	6.71063
3.39664	6.33249
3.40054	6.51791
3.40449	6.79794
3.40854	6.46938
3.4126	6.15171
3.41666	6.20899
3.42061	6.30994
3.42462	6.18756
3.42854	6.15313
3.4325	6.24819
3.4365	6.24238
3.44055	6.19555
3.44464	6.16019
3.44859	6.10893
3.45268	6.02245
3.45654	3.7468
3.46053	5.05666
3.46449	4.50449
3.4686	3.37069
3.47262	3.58718
3.47668	4.38241
3.48065	4.43334
3.48457	3.7875
3.48844	3.63659
3.49249	4.16102
3.49651	4.35033
3.50061	3.98723
3.50461	3.79582
3.50874	4.04771
3.51253	4.22264
3.5165	4.08338
3.52049	3.92592
3.52456	3.96594
3.52856	4.16077
3.53256	4.16671
3.53667	3.94478
3.54065	3.97086
3.5446	4.20006
3.54848	4.22725
3.55257	4.01043
3.55658	3.99741
3.56069	4.19631
3.56464	4.20578
3.56869	4.15075
3.57265	4.1023
3.57654	4.17868
3.58047	4.25305
3.58451	4.17826
3.58856	4.13217
3.59267	4.16386
3.59666	4.2381
3.60062	4.18523
3.6045	4.14138
3.60855	4.17337
3.61252	4.1635
3.61651	3.85147
3.62055	3.82582
3.62461	4.04695
3.6286	4.09838
3.6325	4.01805
3.63655	3.9759
3.64049	1.31219
3.64464	3.50513
3.64864	2.78482
3.65271	0.79913
3.65666	0.72034
3.6606	2.2546
3.66452	2.88451
3.6685	1.88398
3.67253	1.01705
3.6766	1.34892
3.6806	2.29034
3.68469	2.43289
3.68855	1.62418
3.69257	1.27703
3.69643	1.76755
3.70055	2.27152
3.70461	1.97114
3.70864	1.41277
3.71264	1.40138
3.71656	1.91112
3.72051	1.99979
3.72448	1.66665
3.7285	1.4331
3.73252	1.61301
3.73663	1.89553
3.74067	1.81316
3.74463	1.60086
3.74856	1.55791
3.75246	1.73424
3.75653	1.81617
3.76055	1.72102
3.76456	1.59172
3.76862	1.44254
3.77267	1.52488
3.77669	1.61872
3.78052	1.58536
3.78453	1.48274
3.78848	1.49738
3.79259	1.63508
3.79666	1.59511
3.80069	1.51631
3.8047	1.48639
3.80861	1.53699
3.8125	1.5209
3.8165	1.56711
3.82051	1.48021
3.82457	1.3704
3.82865	1.33105
3.83268	-0.77425
3.83655	-0.38787
3.8405	0.66767
3.84447	0.86102
3.84851	0.08332
3.85255	-0.50675
3.85662	-0.15477
3.86068	0.54505
3.86462	0.63125
3.86859	0.05347
3.87252	-0.30671
3.87651	0.04628
3.88051	0.49227
3.88462	0.43335
3.88869	-0.04379
3.89266	-0.18273
3.89659	0.11874
3.90054	0.39629
3.90449	0.23684
3.90853	0.02301
3.91256	-0.03887
3.91667	0.16717
3.92067	0.35752
3.92463	0.2373
3.92849	0.04347
3.93252	-0.0514
3.93652	0.19947
3.94059	0.36334
3.9446	0.1312
3.94863	-0.04006
3.95265	0.12673
3.95654	0.20216
3.96051	0.15475
3.96448	0.24521
3.96858	0.14074
3.97263	0.02835
3.97669	0.12294
3.98064	0.25337

## Sheet: Fig.1e
		Extensibility (mm/mm)	Strength (MPa)
	Scallop Byssus	3.2	9.9
	Mussel byssal thread (distal)	1.09	73.3
	Mussel byssal thread (proximal)	1.97	34.5
	Spider silk	0.3	519
	Silk worm silk(Wet)	0.27	450
	Silk worm silk(Dry)	0.2	570
	hagfish slime threads(Wet)	2.2	580
	hagfish slime threads(Dry)	1	530
	Rat tail tendon fibre(Wet)	0.08	39
	Rat tail tendon fibre(Dry)	0.16	366

## Sheet: Fig.1f
		ppm(μg/g)	test1	test2	test3	average	error
		Ca	6324.03	6262.06	6296.62	6294.23	25.3545
		Mg	2163.67	2190.58	2261.93	2205.4	41.4602
		Zn	1971.59	1997.38	2039.97	2002.98	28.1962
		Fe	616.342	623.784	623.06	621.062	3.35053
		Al	106.785	108.11	109.819	108.238	1.24165
		Cu	19.0144	18.9887	19.0814	19.0282	0.0390901

## Sheet: Fig.2a
protein name	Protein IDs	LFQ intensity
Sbp5-2	evm.model.scaffold30077.9	729480000
Sbp4-1	evm.model.scaffold44339.22	577980000
	evm.model.scaffold40215.16	269830000
	evm.model.scaffold9441.18	137170000
	evm.model.scaffold23353.16	130080000
	evm.model.scaffold48907.10	62219000
	evm.model.scaffold51689.10	45980000
	evm.model.scaffold54475.2.2	44140000
	evm.model.scaffold26599.19	38324000
	evm.model.scaffold54475.1	32264000
	evm.model.scaffold40215.19	31170000
	evm.model.scaffold52787.1	17735000
	evm.model.scaffold44339.21	13612000
	evm.model.scaffold59679.5	12401000
	evm.model.scaffold47691.6	10157000
	evm.model.scaffold33237.8	7879100
	evm.model.scaffold51689.11	6479900
	evm.model.scaffold57527.37	6284000
	evm.model.scaffold54475.4	5076900
	evm.model.scaffold48779.9	4648300
	evm.model.scaffold65053.9	2140500
	evm.model.scaffold55261.1	1441800
	evm.model.scaffold57769.5	993350
	evm.model.scaffold63585.3	766190
	evm.model.scaffold49685.1	607540
	evm.model.scaffold14065.53	394380
	evm.model.scaffold33237.7	357040

## Sheet: Fig.2b
	>Sbp5-2
	DECTSKGQCTALDGVTCVSLGQQRLEKCNTYTCRRSNNVLKYKIVKNLLKCKRPDGTSMDIGVGEKDETKCTTEICRRARNSDGTFTLTYREKPYGCPLTDGSCLLFGKRNKIRNENKCLDTTCTRRKNKKGQYISRLKNKYYGCPNNGVCEDAEATRNNSCTSYMCVLSKRRTLMKWEILKTGCKTDEGCKYDTDEWTDPDASSCVTRRCDVTFNPTDKTYNSVNRVARHGCRASNGTCYYNSETWLENDCYTRRCDVTTTDKGESMAAIKIESGICKDADGSCKGYGEAMQYRSGAATLNCVCDEAISTQGYPQGRPVCKSP

## Sheet: Fig.2c
		Amino acid composition
		Sbp5-2	rTRM7
	A	0.043	0.061
	V	0.043	0.048
	I	0.031	0.03
	L	0.052	0.03
	M	0.015	0.024
	F	0.009	0.006
	Y	0.049	0.055
	W	0.009	0.018
	C	0.09	0.091
	G	0.077	0.073
	P	0.028	0.03
	D	0.068	0.079
	E	0.056	0.055
	R	0.077	0.067
	K	0.09	0.067
	H	0.003	0.006
	S	0.065	0.085
	T	0.108	0.109
	N	0.065	0.048
	Q	0.022	0.018

## Sheet: Fig.3a
Strain (mm/mm)	Stress (Mpa)
0.00353	0.00412
0.0078	-0.01756
0.01201	-0.00523
0.01608	0.000795572
0.02024	0.00702
0.0243	0.01746
0.02836	0.02365
0.03237	0.02906
0.03646	0.03922
0.04032	0.04716
0.04434	0.05443
0.04828	0.06192
0.05243	0.06892
0.05638	0.07594
0.06042	0.08275
0.06429	0.08988
0.0684	0.09704
0.07238	0.10455
0.07635	0.11174
0.08032	0.11935
0.08441	0.1268
0.0884	0.13466
0.09237	0.14271
0.0963	0.15099
0.10038	0.15927
0.10441	0.16745
0.10846	0.1761
0.11235	0.18532
0.11639	0.19465
0.12039	0.20406
0.12435	0.21302
0.12836	0.22144
0.13238	0.22918
0.13651	0.23668
0.14039	0.24456
0.14437	0.25236
0.14831	0.25992
0.1524	0.2669
0.15638	0.27391
0.16041	0.28055
0.16438	0.28713
0.16844	0.29392
0.17238	0.30081
0.17638	0.30767
0.18023	0.31458
0.18442	0.32081
0.18841	0.32739
0.19243	0.33346
0.19633	0.33924
0.20041	0.34489
0.20438	0.35094
0.20835	0.35672
0.2123	0.36256
0.21636	0.36822
0.22038	0.37389
0.22433	0.37992
0.22834	0.38596
0.23237	0.39208
0.23647	0.39797
0.24043	0.40423
0.24434	0.41058
0.24834	0.41761
0.25241	0.42467
0.25636	0.43146
0.26044	0.43802
0.26438	0.44385
0.2685	0.4497
0.27237	0.45539
0.27638	0.46068
0.28028	0.46611
0.28438	0.47071
0.28835	0.47466
0.29241	0.47837
0.2964	0.48226
0.30045	0.48575
0.30436	0.48945
0.30838	0.49311
0.31228	0.49668
0.31638	0.50002
0.3204	0.50385
0.3244	0.50762
0.32835	0.51196
0.33231	0.5161
0.33651	0.52027
0.34034	0.5244
0.34442	0.52842
0.34834	0.53232
0.35247	0.5359
0.35636	0.53939
0.36037	0.54351
0.36432	0.54742
0.3685	0.55123
0.37243	0.55529
0.37641	0.55957
0.38033	0.56386
0.3844	0.56781
0.38834	0.57194
0.3924	0.57559
0.39636	0.57946
0.40048	0.58338
0.40439	0.58717
0.40838	0.59155
0.41231	0.59567
0.41633	0.59979
0.42041	0.60382
0.4244	0.60739
0.42844	0.61114
0.43234	0.614
0.43645	0.61697
0.44033	0.62031
0.44435	0.62342
0.44828	0.62608
0.45245	0.62909
0.45641	0.63232
0.46041	0.63582
0.46431	0.63907
0.46842	0.64236
0.47237	0.64535
0.47641	0.64823
0.48031	0.65174
0.48442	0.65544
0.48836	0.65962
0.49237	0.66323
0.49635	0.66679
0.50043	0.6702
0.50447	0.67365
0.50838	0.67739
0.51233	0.6811
0.51631	0.68484
0.52038	0.68919
0.52438	0.69268
0.52843	0.69605
0.53241	0.69905
0.53646	0.70236
0.54034	0.7056
0.54434	0.70895
0.54831	0.71185
0.55241	0.71435
0.5564	0.71656
0.56041	0.71902
0.56431	0.72173
0.56842	0.72458
0.57236	0.7267
0.57638	0.72939
0.58031	0.73182
0.58442	0.7343
0.5884	0.73679
0.5924	0.73892
0.59632	0.74149
0.60039	0.74432
0.60442	0.74688
0.6084	0.74987
0.61235	0.75297
0.61637	0.75623
0.62036	0.75972
0.62435	0.76297
0.62837	0.766
0.63239	0.76869
0.63649	0.77156
0.64036	0.77428
0.64434	0.77739
0.64833	0.78021
0.65239	0.78239
0.6564	0.78439
0.66042	0.78649
0.66438	0.7881
0.66841	0.79011
0.67237	0.79157
0.67637	0.79392
0.68028	0.79623
0.68443	0.79801
0.68842	0.80013
0.69243	0.80211
0.69635	0.80373
0.70038	0.80568
0.70435	0.80777
0.70834	0.81042
0.71231	0.81271
0.71642	0.81518
0.72041	0.81755
0.72438	0.82001
0.72835	0.82277
0.73237	0.82537
0.73648	0.82816
0.74041	0.83122
0.74436	0.83444
0.74831	0.83746
0.75241	0.84043
0.75637	0.84337
0.76043	0.84633
0.76436	0.84868
0.76851	0.85185
0.7724	0.85486
0.77639	0.85761
0.78026	0.86024
0.78438	0.86289
0.78836	0.86511
0.79242	0.8672
0.7964	0.86929
0.80045	0.87139
0.80437	0.8729
0.80835	0.87527
0.81228	0.87717
0.81635	0.87934
0.8204	0.88157
0.8244	0.88389
0.82835	0.88626
0.83232	0.88884
0.83646	0.89098
0.84036	0.89296
0.84442	0.89448
0.84834	0.89644
0.85244	0.89847
0.85635	0.90059
0.86038	0.90304
0.86432	0.90555
0.86848	0.90793
0.87243	0.91051
0.87638	0.91365
0.8803	0.91679
0.88439	0.91977
0.88836	0.92284
0.89238	0.92522
0.89635	0.92752
0.90048	0.93005
0.90438	0.93185
0.90838	0.93446
0.9123	0.93692
0.91633	0.93883
0.92041	0.94029
0.9244	0.94165
0.92844	0.94315
0.93231	0.94466
0.93644	0.946
0.94033	0.94793
0.94436	0.9495
0.94834	0.95154
0.95243	0.95353
0.95641	0.95608
0.9604	0.95849
0.96434	0.96106
0.96843	0.96354
0.97237	0.96574
0.97641	0.96815
0.98033	0.97096
0.98441	0.97341
0.98837	0.97623
0.99238	0.97863
0.99637	0.98089
1.00042	0.98298
1.00447	0.98531
1.00836	0.98816
1.01233	0.99113
1.0163	0.99422
1.02037	0.99751
1.02437	1.00032
1.02842	1.00332
1.03241	1.00654
1.03645	1.00927
1.04034	1.01254
1.04434	1.01554
1.04829	1.01822
1.05242	1.02047
1.0564	1.02274
1.06042	1.02488
1.0643	1.0272
1.0684	1.02945
1.07237	1.03171
1.07636	1.03405
1.08033	1.03631
1.08442	1.03833
1.08841	1.0414
1.09239	1.04406
1.09631	1.04729
1.10041	1.05016
1.1044	1.05276
1.10845	1.05575
1.11234	1.0593
1.1164	1.0628
1.12037	1.0666
1.12435	1.0699
1.12838	1.07284
1.13239	1.07518
1.13652	1.07798
1.14036	1.08095
1.14438	1.08439
1.14832	1.08784
1.15239	1.09105
1.15638	1.0942
1.16043	1.09698
1.16439	1.09969
1.16842	1.10272
1.17235	1.10579
1.17636	1.10859
1.18027	1.11148
1.18442	1.11377
1.18841	1.11641
1.19244	1.11829
1.19635	1.12019
1.2004	1.12172
1.20438	1.12314
1.20836	1.12511
1.21229	1.12676
1.21636	1.12847
1.22041	1.13022
1.22439	1.13208
1.22838	1.13434
1.23236	1.13601
1.23645	1.13814
1.24041	1.14035
1.24435	1.14284
1.24832	1.14542
1.25242	1.14846
1.25634	1.15112
1.26043	1.15368
1.26434	1.15595
1.26849	1.15832
1.27236	1.1604
1.2764	1.1624
1.28024	1.1645
1.28439	1.16651
1.28836	1.16857
1.29243	1.17067
1.29639	1.1726
1.30044	1.17467
1.30436	1.1772
1.30837	1.1801
1.31227	1.18254
1.31637	1.18495
1.32039	1.18771
1.32441	1.19024
1.32835	1.19356
1.33234	1.19642
1.33647	1.19948
1.34037	1.20223
1.34442	1.20524
1.34834	1.20812
1.35245	1.21128
1.35635	1.21398
1.3604	1.21669
1.36432	1.21924
1.36848	1.22228
1.37242	1.22539
1.3764	1.22909
1.38032	1.23258
1.38438	1.23587
1.38837	1.23928
1.39241	1.24252
1.39636	1.24595
1.40048	1.24973
1.40439	1.25326
1.40836	1.25716
1.4123	1.2606
1.41629	1.26376
1.42044	1.26694
1.42439	1.26968
1.42844	1.27225
1.43232	1.27452
1.43646	1.27665
1.44032	1.27889
1.44437	1.28124
1.44831	1.28367
1.45245	1.28599
1.45641	1.28839
1.46043	1.29107
1.46434	1.29312
1.46844	1.29571
1.47237	1.29791
1.47641	1.30022
1.4803	1.30273
1.48439	1.30516
1.48834	1.3077
1.49237	1.3102
1.49635	1.31243
1.50043	1.31456
1.50441	1.31664
1.50836	1.31897
1.5123	1.32097
1.51631	1.32313
1.52033	1.32543
1.52436	1.32773
1.52845	1.32987
1.53242	1.33251
1.53648	1.3348
1.54034	1.33789
1.54436	1.34089
1.54829	1.34348
1.55243	1.34588
1.5564	1.34826
1.56042	1.35111
1.56431	1.35348
1.56841	1.35639
1.57238	1.35883
1.57634	1.36151
1.58033	1.364
1.58442	1.36687
1.58842	1.37016
1.59238	1.37266
1.59631	1.37502
1.60042	1.37744
1.60439	1.37944
1.60844	1.38212
1.61234	1.38476
1.61637	1.3877
1.6204	1.39079
1.62437	1.39446
1.62839	1.3973
1.63234	1.39962
1.63648	1.40178
1.64037	1.40432
1.64436	1.40642
1.6483	1.4091
1.65238	1.41077
1.65639	1.41282
1.6604	1.41491
1.66439	1.41693
1.66839	1.41939
1.67236	1.42166
1.67636	1.42359
1.68026	1.42546
1.68444	1.42714
1.68843	1.42937
1.69246	1.43144
1.69636	1.43348
1.70042	1.43564
1.70437	1.43806
1.70836	1.44091
1.71231	1.44338
1.71638	1.4467
1.72041	1.44997
1.72437	1.45325
1.72833	1.45673
1.73229	1.45945
1.73648	1.46223
1.74042	1.46547
1.74438	1.46875
1.74833	1.47242
1.75241	1.47625
1.75638	1.47944
1.76046	1.48201
1.76436	1.4847
1.76851	1.48735
1.77239	1.49023
1.7764	1.49298
1.78026	1.4958
1.78439	1.4978
1.78835	1.49958
1.79243	1.5014
1.7964	1.50384
1.80043	1.50608
1.80435	1.50847
1.80836	1.51121
1.81229	1.51342
1.81636	1.51492
1.82041	1.51663
1.82442	1.51812
1.82836	1.51984
1.83233	1.52195
1.83645	1.52394
1.84034	1.52598
1.84439	1.52813
1.84834	1.53053
1.85246	1.53254
1.85639	1.53524
1.86041	1.53801
1.86432	1.5405
1.86848	1.54255
1.87242	1.54516
1.87641	1.54777
1.88025	1.55082
1.88439	1.55368
1.88833	1.55691
1.8924	1.55903
1.89633	1.5608
1.90049	1.56223
1.90436	1.56381
1.90837	1.56559
1.9123	1.56784
1.91631	1.56977
1.92042	1.57171
1.92442	1.57358
1.92845	1.57622
1.93233	1.57875
1.93645	1.58197
1.94032	1.58609
1.94437	1.58992
1.94832	1.59395
1.95245	1.59793
1.95642	1.60218
1.96042	1.60649
1.96431	1.61079
1.96846	1.61545
1.97236	1.61964
1.97643	1.62371
1.9803	1.62753
1.98442	1.63104
1.98835	1.63475
1.99235	1.63834
1.99632	1.64216
2.00044	1.64502
2.00443	1.64788
2.00837	1.65063
2.01232	1.65321
2.01631	1.65545
2.02039	1.65795
2.02437	1.65966
2.02843	1.66116
2.03241	1.66238
2.03648	1.66361
2.04035	1.66412
2.04435	1.66468
2.04828	1.66477
2.05241	1.66476
2.05641	1.66445
2.06042	1.6643
2.06434	1.66391
2.06842	1.66412
2.07238	1.66423
2.07637	1.66464
2.08035	1.66504
2.08443	1.66569
2.0884	1.66673
2.09237	1.66751
2.09632	1.66857
2.10038	1.66944
2.10441	1.67048
2.10841	1.67151
2.11234	1.67307
2.11638	1.67448
2.12039	1.67599
2.12433	1.67763
2.12836	1.67949
2.13235	1.68075
2.13649	1.68273
2.14036	1.68465
2.14434	1.68711
2.14831	1.69045
2.15239	1.69381
2.15637	1.69699
2.16043	1.70043
2.16438	1.70334
2.16843	1.7062
2.17233	1.70933
2.17638	1.71226
2.18028	1.71517
2.18445	1.71723
2.18845	1.71963
2.19247	1.72158
2.19638	1.72317
2.20042	1.72449
2.20439	1.72579
2.20836	1.72691
2.21233	1.72771
2.21637	1.72883
2.2204	1.73041
2.22434	1.73173
2.22833	1.73371
2.23233	1.73514
2.23644	1.73693
2.24041	1.73875
2.24436	1.74085
2.24834	1.74289
2.2524	1.74547
2.25636	1.74774
2.26041	1.74975
2.26436	1.75077
2.2685	1.75275
2.27239	1.75457
2.27639	1.75668
2.28026	1.75842
2.28439	1.76029
2.28836	1.76123
2.29244	1.76281
2.29639	1.76414
2.30044	1.76603
2.30438	1.76771
2.30838	1.7698
2.31229	1.7713
2.31636	1.77289
2.32039	1.77442
2.32441	1.77615
2.32834	1.77828
2.33232	1.78014
2.33644	1.78228
2.34034	1.78408
2.3444	1.78589
2.34834	1.78795
2.35246	1.78981
2.35635	1.79131
2.36041	1.79277
2.36429	1.79393
2.36848	1.79512
2.3724	1.79684
2.37641	1.79908
2.38027	1.8012
2.38441	1.80359
2.38837	1.80552
2.39241	1.80692
2.39635	1.80805
2.40045	1.80962
2.40437	1.8111
2.40837	1.81318
2.41229	1.81497
2.41632	1.8165
2.42044	1.81784
2.42442	1.81919
2.42845	1.82085
2.43233	1.82268
2.43645	1.82417
2.44034	1.82608
2.44434	1.82744
2.44832	1.82875
2.45243	1.83045
2.45642	1.83248
2.46041	1.83509
2.4643	1.83807
2.46841	1.84159
2.47235	1.84466
2.47642	1.84625
2.48029	1.84581
2.4844	1.84215
2.48833	1.83517
2.4924	1.80286
2.49635	1.74493
2.50046	1.68797
2.50444	1.62857
2.50839	1.56467
2.51231	1.4836
2.5163	1.37629
2.52036	1.21303
2.52435	0.94985
2.52843	0.47552
2.53239	-0.14326

## Sheet: Fig.3b
	1st Cycle		2nd Cycle		3rd Cycle
Strain (mm/mm)	Stress (Mpa)	Strain (mm/mm)	Stress (Mpa)	Strain (mm/mm)	Stress (Mpa)
0.00327	-0.026	0.00235	-0.1243	0.00321	0.07754
0.00784	0.00899	0.00732	-0.08094	0.00779	0.04175
0.01204	0.00966	0.01175	-0.0575	0.01197	0.04044
0.01613	0.02026	0.01598	-0.05325	0.01609	0.04822
0.02021	0.0324	0.02013	-0.05426	0.02015	0.05671
0.02438	0.04001	0.02434	-0.04831	0.02438	0.06177
0.02838	0.05058	0.02838	-0.04468	0.02832	0.07299
0.03242	0.05951	0.03241	-0.04442	0.0324	0.07992
0.03633	0.06627	0.03636	-0.04169	0.03628	0.0859
0.04047	0.07565	0.04047	-0.04062	0.04042	0.09314
0.04438	0.08517	0.04439	-0.03907	0.04431	0.10082
0.04842	0.09386	0.04844	-0.03741	0.04834	0.10753
0.05238	0.10221	0.05241	-0.03687	0.05232	0.11445
0.05649	0.11026	0.05654	-0.03685	0.05647	0.12134
0.06046	0.11857	0.06048	-0.03713	0.06045	0.12843
0.06441	0.12665	0.06441	-0.03721	0.06437	0.13497
0.06833	0.13427	0.06838	-0.03687	0.06829	0.14087
0.07233	0.14159	0.07235	-0.03619	0.07242	0.14623
0.07614	0.14889	0.07619	-0.03562	0.07637	0.15197
0.08025	0.15648	0.08034	-0.03553	0.08043	0.15852
0.08435	0.16424	0.08434	-0.03575	0.08429	0.1648
0.08851	0.17172	0.08851	-0.0358	0.08845	0.17034
0.09244	0.17846	0.09249	-0.03556	0.09231	0.17504
0.09655	0.18499	0.09661	-0.03503	0.09639	0.18032
0.10052	0.19157	0.10058	-0.03478	0.10034	0.18612
0.10456	0.19841	0.1046	-0.03495	0.10444	0.1926
0.10852	0.20552	0.10858	-0.03516	0.10844	0.19857
0.11244	0.21193	0.11248	-0.0352	0.11233	0.20403
0.11635	0.21765	0.11641	-0.03453	0.11628	0.20907
0.1204	0.22296	0.12041	-0.03418	0.12014	0.21431
0.12441	0.22834	0.12445	-0.03471	0.12428	0.21962
0.12839	0.2344	0.12845	-0.03532	0.12826	0.22541
0.13244	0.2407	0.13248	-0.03554	0.1324	0.2305
0.13643	0.24659	0.13643	-0.0354	0.13646	0.23492
0.1405	0.25237	0.14049	-0.03519	0.14058	0.23929
0.14437	0.25755	0.1444	-0.03548	0.14441	0.24411
0.14841	0.26279	0.14845	-0.03623	0.14841	0.24899
0.15234	0.26785	0.1524	-0.03708	0.15234	0.25313
0.15644	0.27296	0.15655	-0.03743	0.15647	0.25659
0.16043	0.27791	0.16049	-0.03761	0.16041	0.25985
0.16448	0.28256	0.16448	-0.03764	0.16441	0.2635
0.16835	0.28755	0.16839	-0.03791	0.16828	0.26791
0.17243	0.29281	0.17249	-0.03822	0.1724	0.2723
0.17643	0.29836	0.17648	-0.03832	0.1764	0.27602
0.18044	0.30349	0.18048	-0.03837	0.18039	0.27888
0.1844	0.30814	0.18443	-0.03846	0.18434	0.28143
0.18848	0.31255	0.18853	-0.03836	0.18846	0.28464
0.19244	0.31699	0.19246	-0.03888	0.19241	0.28836
0.19642	0.32217	0.19646	-0.03923	0.19638	0.29251
0.20032	0.32729	0.20038	-0.03943	0.2003	0.29541
0.20446	0.33236	0.20451	-0.03879	0.20439	0.29775
0.20847	0.33716	0.20852	-0.0383	0.2084	0.30037
0.21246	0.34159	0.21249	-0.03876	0.21236	0.30364
0.21637	0.34613	0.21643	-0.03929	0.21635	0.3071
0.22042	0.35117	0.22044	-0.03961	0.22034	0.30999
0.22442	0.35608	0.22445	-0.03949	0.22442	0.31216
0.22835	0.36062	0.22839	-0.03918	0.22833	0.31494
0.23237	0.36501	0.23243	-0.03905	0.23237	0.31843
0.23635	0.36935	0.23643	-0.03924	0.23633	0.32207
0.24051	0.37391	0.24055	-0.03967	0.2405	0.32518
0.24439	0.37878	0.24441	-0.03963	0.24432	0.32835
0.2484	0.3836	0.24844	-0.03933	0.24833	0.3313
0.25235	0.38759	0.2524	-0.03891	0.2523	0.33422
0.25649	0.39095	0.25651	-0.03909	0.25643	0.33719
0.26048	0.39433	0.2605	-0.03949	0.26042	0.34045
0.26444	0.39807	0.26451	-0.03977	0.26441	0.34399
0.26843	0.40195	0.26843	-0.04025	0.26837	0.34678
0.27244	0.40575	0.27251	-0.04013	0.27241	0.34938
0.27641	0.40916	0.27646	-0.03955	0.27636	0.35247
0.28046	0.41232	0.2805	-0.03928	0.28041	0.35627
0.28435	0.41567	0.28439	-0.03944	0.28432	0.3598
0.28851	0.41942	0.28857	-0.03952	0.28849	0.3621
0.29246	0.42363	0.29251	-0.03919	0.29243	0.36396
0.29648	0.42817	0.29651	-0.03864	0.29648	0.36606
0.30033	0.43195	0.30038	-0.03838	0.30032	0.36923
0.30442	0.43523	0.30443	-0.03844	0.30439	0.37265
0.3084	0.4388	0.30844	-0.03874	0.30838	0.37547
0.31242	0.4426	0.3125	-0.03905	0.31236	0.37746
0.31636	0.44625	0.31645	-0.03888	0.31635	0.37973
0.32041	0.44962	0.32048	-0.03851	0.32039	0.383
0.32443	0.45272	0.32447	-0.0385	0.32444	0.38613
0.3284	0.45616	0.32842	-0.03885	0.32832	0.38961
0.33239	0.4601	0.33242	-0.03941	0.33232	0.39262
0.33639	0.4646	0.33641	-0.03933	0.33635	0.39622
0.34053	0.46884	0.34054	-0.0384	0.34046	0.39932
0.34444	0.47217	0.34448	-0.03796	0.34439	0.40249
0.34841	0.47518	0.34847	-0.03807	0.34838	0.40563
0.35236	0.47828	0.35239	-0.03851	0.35233	0.40874
0.35647	0.48141	0.35653	-0.03892	0.3564	0.41097
0.36038	0.48462	0.36043	-0.03897	0.36035	0.41296
0.36445	0.48747	0.36452	-0.03871	0.36441	0.41556
0.36839	0.49019	0.36842	-0.03873	0.36836	0.41936
0.37255	0.49298	0.37258	-0.03905	0.37249	0.42237
0.37641	0.49618	0.37646	-0.03923	0.37639	0.42413
0.38044	0.5002	0.38049	-0.03869	0.38042	0.42584
0.38432	0.50429	0.38436	-0.03807	0.38428	0.42795
0.38847	0.50782	0.38851	-0.03753	0.38843	0.43099
0.39243	0.51052	0.39243	-0.03761	0.39237	0.43388
0.39649	0.51314	0.39651	-0.03793	0.39644	0.43613
0.40042	0.51613	0.40044	-0.03824	0.4004	0.43746
0.40446	0.51971	0.40448	-0.0376	0.40443	0.43962
0.4084	0.52293	0.40842	-0.03677	0.40838	0.44295
0.41238	0.52558	0.41249	-0.03646	0.41235	0.44607
0.41635	0.52796	0.41641	-0.03641	0.41628	0.44881
0.42044	0.53044	0.42048	-0.03679	0.42035	0.45093
0.42447	0.53337	0.42449	-0.03679	0.42443	0.45368
0.42843	0.53702	0.42848	-0.03588	0.42839	0.45699
0.43237	0.54006	0.4324	-0.03514	0.43234	0.46033
0.43634	0.54261	0.43639	-0.03486	0.43628	0.46374
0.4405	0.54497	0.44056	-0.03466	0.44046	0.46633
0.44441	0.54763	0.44449	-0.03434	0.44439	0.46864
0.44847	0.55081	0.44851	-0.03355	0.44846	0.47087
0.45237	0.55397	0.45241	-0.0329	0.45234	0.47396
0.4565	0.55679	0.45654	-0.03265	0.4565	0.47753
0.4604	0.5592	0.46041	-0.03305	0.46036	0.48086
0.4644	0.5615	0.46444	-0.03367	0.46437	0.48322
0.46832	0.5644	0.46836	-0.03345	0.46829	0.48604
0.47254	0.56787	0.47254	-0.03258	0.47248	0.48972
0.47646	0.57142	0.47649	-0.03177	0.47641	0.49418
0.48048	0.5746	0.4805	-0.03127	0.48043	0.49807
0.48433	0.57692	0.48434	-0.03128	0.4843	0.50112
0.48841	0.57927	0.48846	-0.03128	0.48842	0.5034
0.49235	0.582	0.49242	-0.0305	0.49232	0.50609
0.49642	0.58508	0.49648	-0.02908	0.49642	0.50953
0.50039	0.58787	0.50044	-0.02783	0.50032	0.51315
0.50454	0.59031	0.50457	-0.02669	0.50448	0.51641
0.50844	0.59274	0.50847	-0.02552	0.50838	0.51924
0.51244	0.59514	0.51248	-0.02405	0.51237	0.5218
0.51635	0.59792	0.51641	-0.02185	0.51629	0.52474
0.52037	0.60026	0.52046	-0.01951	0.52029	0.52761
0.52445	0.60206	0.52451	-0.0174	0.52442	0.53013
0.52845	0.60382	0.52846	-0.01495	0.52835	0.53208
0.53244	0.60559	0.53247	-0.0124	0.53246	0.53358
0.53635	0.60795	0.53639	-0.00923	0.53633	0.53566
0.54049	0.61087	0.54049	-0.0057	0.54046	0.53861
0.54436	0.61346	0.54441	-0.00216	0.54434	0.54144
0.54843	0.61542	0.54847	0.000751424	0.5484	0.54311
0.5524	0.61686	0.55244	0.00321	0.55232	0.54425
0.55651	0.61857	0.55654	0.00559	0.55649	0.54559
0.56041	0.62119	0.56044	0.0089	0.5604	0.54848
0.56442	0.62406	0.56442	0.01258	0.56438	0.55216
0.56834	0.62713	0.56831	0.01596	0.5683	0.55546
0.57239	0.62925	0.57246	0.01885	0.5724	0.55767
0.57634	0.63127	0.57642	0.02088	0.57633	0.55975
0.58046	0.63345	0.58052	0.02352	0.58039	0.56206
0.58435	0.63614	0.58442	0.0269	0.58429	0.56497
0.58847	0.6389	0.58854	0.03056	0.58842	0.5679
0.59242	0.64128	0.59245	0.03303	0.59234	0.57078
0.59638	0.6434	0.59646	0.03519	0.59632	0.5734
0.60038	0.64557	0.60043	0.03718	0.60027	0.5762
0.60451	0.64831	0.60453	0.04007	0.60439	0.57906
0.6085	0.65116	0.60856	0.04313	0.60844	0.58213
0.61242	0.6539	0.61248	0.04573	0.6124	0.58456
0.61636	0.65645	0.61643	0.04796	0.61638	0.5867
0.62035	0.65862	0.62038	0.0499	0.62032	0.58877
0.62443	0.6606	0.62446	0.05191	0.6244	0.59144
0.62839	0.66341	0.62843	0.05451	0.62834	0.59508
0.63246	0.66637	0.63248	0.05708	0.63243	0.5982
0.63642	0.669	0.63645	0.05947	0.6364	0.60053
0.64052	0.6714	0.6405	0.06148	0.64049	0.60244
0.64438	0.67354	0.64439	0.06357	0.64436	0.60485
0.64842	0.67579	0.64842	0.06598	0.64838	0.60761
0.65229	0.67818	0.65237	0.06877	0.65231	0.61076
0.65645	0.68077	0.65651	0.07114	0.65642	0.61323
0.6604	0.68308	0.66046	0.07296	0.66039	0.61498
0.66445	0.68485	0.66452	0.07426	0.66444	0.61674
0.66832	0.68697	0.66844	0.07593	0.66828	0.61954
0.67249	0.68934	0.67252	0.07869	0.67238	0.6228
0.67647	0.69188	0.67651	0.08199	0.67633	0.62576
0.68046	0.6941	0.68049	0.08451	0.68035	0.62786
0.6844	0.69564	0.68445	0.08637	0.68433	0.62992
0.68848	0.69697	0.68852	0.08796	0.68842	0.63235
0.69243	0.69859	0.69246	0.09026	0.69239	0.63558
0.6964	0.70093	0.69644	0.0931	0.69641	0.63889
0.70034	0.7036	0.70038	0.09585	0.70038	0.64184
0.70447	0.70601	0.7045	0.09798	0.70444	0.64441
0.70848	0.70803	0.70852	0.09966	0.70846	0.64745
0.71246	0.70961	0.7125	0.10169	0.71243	0.65096
0.71641	0.71161	0.71643	0.10424	0.71638	0.65506
0.72043	0.71397	0.72047	0.10701	0.72037	0.65839
0.72441	0.71633	0.7244	0.10925	0.72441	0.66119
0.72836	0.71849	0.72837	0.11112	0.72832	0.66349
0.73236	0.72033	0.73238	0.11306	0.73234	0.66651
0.73636	0.72225	0.73639	0.11537	0.73634	0.66951
0.74052	0.72452	0.74056	0.11821	0.74049	0.67352
0.74438	0.72715	0.74444	0.12103	0.74434	0.67764
0.74838	0.7295	0.74849	0.12308	0.74834	0.68044
0.7524	0.73103	0.75245	0.12427	0.75231	0.68224
0.75648	0.73242	0.75654	0.12543	0.75634	0.68443
0.76047	0.73407	0.76051	0.12744	0.76036	0.68788
0.76447	0.73591	0.76451	0.12977	0.76437	0.69109
0.76842	0.7382	0.76845	0.13195	0.76836	0.69376
0.77245	0.7403	0.77251	0.13352	0.77237	0.69576
0.77641	0.7423	0.77645	0.135	0.77639	0.69816
0.78046	0.74373	0.7805	0.13657	0.78046	0.70132
0.78432	0.74533	0.78436	0.13852	0.78434	0.70445
0.78851	0.74726	0.78854	0.14081	0.7885	0.70692
0.79244	0.74954	0.79246	0.1426	0.79243	0.7093
0.79647	0.7516	0.79649	0.14398	0.79648	0.71201
0.80034	0.75347	0.80037	0.14525	0.80034	0.71534
0.80441	0.75522	0.80445	0.1473	0.80439	0.7189
0.8084	0.75738	0.80839	0.14987	0.80837	0.72203
0.81239	0.75962	0.81243	0.15222	0.81236	0.72422
0.81632	0.76199	0.81639	0.15393	0.81635	0.72609
0.82036	0.764	0.82047	0.15517	0.82037	0.72823
0.82442	0.76589	0.82445	0.15645	0.82439	0.73099
0.82836	0.76801	0.82843	0.15857	0.82835	0.73471
0.83236	0.77068	0.83243	0.16122	0.83233	0.73879
0.83642	0.77322	0.83643	0.16359	0.83626	0.74185
0.84054	0.77556	0.84057	0.16501	0.84037	0.74435
0.84449	0.77736	0.84454	0.16652	0.84436	0.74683
0.84844	0.77921	0.84844	0.16855	0.84834	0.75023
0.85236	0.78108	0.85242	0.17123	0.85233	0.7532
0.85647	0.78309	0.85651	0.17359	0.8564	0.7559
0.86037	0.7853	0.86043	0.17559	0.8604	0.75811
0.86449	0.7877	0.86449	0.1773	0.86449	0.76074
0.86842	0.78996	0.86844	0.17921	0.86841	0.76435
0.87258	0.79219	0.87258	0.18173	0.87254	0.76752
0.87642	0.79466	0.87646	0.18492	0.87638	0.77024
0.88044	0.79753	0.8805	0.18762	0.88037	0.77239
0.88434	0.79998	0.88435	0.18933	0.88426	0.77455
0.88843	0.80196	0.88845	0.19074	0.8884	0.77695
0.89243	0.80398	0.89241	0.19255	0.8924	0.77967
0.89646	0.80619	0.89647	0.19481	0.89645	0.78194
0.90039	0.80877	0.9004	0.19717	0.90039	0.78327
0.90441	0.81168	0.90455	0.19907	0.90446	0.78444
0.90838	0.81445	0.90848	0.20074	0.9084	0.78659
0.91247	0.81634	0.91248	0.2021	0.91237	0.78915
0.9164	0.81817	0.91643	0.20407	0.91632	0.79165
0.92045	0.82022	0.92051	0.20617	0.92037	0.79283
0.92445	0.82239	0.92449	0.20776	0.92439	0.79395
0.92843	0.8251	0.92846	0.20897	0.92832	0.79586
0.93236	0.82748	0.93241	0.20994	0.93231	0.799
0.93635	0.82965	0.93638	0.21164	0.93638	0.80246
0.9405	0.83189	0.94056	0.21414	0.94052	0.80516
0.94443	0.83375	0.94446	0.21677	0.94438	0.80693
0.94849	0.83608	0.94853	0.21895	0.94848	0.80856
0.95239	0.83811	0.95242	0.22063	0.95235	0.81065
0.95647	0.84001	0.95652	0.22184	0.95647	0.81381
0.96037	0.84162	0.9604	0.22391	0.96034	0.81719
0.96439	0.84345	0.96443	0.22639	0.96436	0.82058
0.96831	0.84597	0.96837	0.22896	0.96829	0.82345
0.97251	0.84859	0.97252	0.23079	0.97245	0.82656
0.97644	0.85104	0.97644	0.23233	0.97642	0.82994
0.98043	0.85337	0.98047	0.23394	0.98042	0.83356
0.9843	0.85546	0.98436	0.23586	0.9843	0.83642
0.98842	0.85763	0.98852	0.23781	0.9884	0.83846
0.99241	0.85982	0.99247	0.23927	0.99236	0.84049
0.99643	0.8621	0.99649	0.24061	0.99638	0.84307
1.00034	0.86388	1.00044	0.24166	1.00035	0.84635
1.00449	0.86567	1.00455	0.24342	1.00445	0.84935
1.00838	0.86762	1.00847	0.24559	1.00831	0.85156
1.01236	0.86976	1.01246	0.24731	1.01229	0.85312
1.01638	0.87232	1.01638	0.24834	1.01626	0.85519
1.02037	0.87443	1.02037	0.24893	1.02039	0.85816
1.02451	0.8764	1.02449	0.2498	1.02448	0.86171
1.02842	0.8783	1.02845	0.25162	1.02843	0.86464
1.03245	0.88053	1.03247	0.2539	1.03245	0.86664
1.03633	0.88328	1.03637	0.25629	1.03631	0.86843
1.04048	0.88632	1.04053	0.25828	1.04045	0.87113
1.04438	0.88864	1.04438	0.25977	1.04434	0.87412
1.04843	0.89042	1.04843	0.26168	1.04835	0.87749
1.05239	0.89189	1.05241	0.26357	1.05234	0.88016
1.05651	0.89371	1.05654	0.26572	1.05651	0.88267
1.06041	0.89623	1.06041	0.26763	1.06042	0.88566
1.06439	0.89889	1.06443	0.26899	1.06442	0.88946
1.0683	0.9013	1.06838	0.27065	1.06831	0.89361
1.07244	0.90361	1.07254	0.27286	1.07243	0.89709
1.07642	0.90598	1.07648	0.27571	1.07637	0.89986
1.08055	0.90849	1.08057	0.27791	1.08045	0.90254
1.08439	0.91077	1.08442	0.27977	1.08431	0.90556
1.0885	0.91291	1.08851	0.28124	1.08843	0.90961
1.09243	0.91462	1.09244	0.28303	1.09232	0.91346
1.09642	0.91655	1.09646	0.28542	1.09636	0.91656
1.10037	0.9188	1.10038	0.28759	1.10029	0.91901
1.10451	0.92134	1.10455	0.2892	1.10442	0.92194
1.10851	0.92392	1.10852	0.29042	1.10847	0.92568
1.11244	0.92601	1.11246	0.29127	1.11241	0.92935
1.11638	0.92772	1.11643	0.29278	1.11638	0.93233
1.12039	0.92937	1.12041	0.29459	1.12031	0.93424
1.12443	0.93116	1.12445	0.29632	1.12439	0.93616
1.12838	0.93368	1.12844	0.2977	1.12836	0.9391
1.13245	0.93587	1.13248	0.29906	1.13242	0.94239
1.13647	0.93779	1.13645	0.3009	1.13639	0.94502
1.14049	0.93964	1.14046	0.30319	1.14048	0.94714
1.14441	0.94164	1.14438	0.30576	1.14437	0.94869
1.14833	0.9439	1.1484	0.30759	1.14837	0.95067
1.15227	0.94588	1.15238	0.30878	1.15232	0.95281
1.15642	0.94763	1.15655	0.30976	1.15642	0.95514
1.16044	0.94895	1.16051	0.31146	1.16041	0.95672
1.16446	0.95078	1.16451	0.31376	1.16444	0.95805
1.16839	0.95305	1.16842	0.31626	1.16824	0.95961
1.17246	0.9557	1.17248	0.31833	1.17236	0.96239
1.17644	0.95838	1.17646	0.32022	1.17634	0.96596
1.18043	0.96051	1.18047	0.32206	1.18033	0.96913
1.18438	0.96229	1.18443	0.32438	1.18435	0.97097
1.18846	0.9642	1.18849	0.32678	1.18846	0.97245
1.19241	0.96644	1.19245	0.32897	1.19241	0.9745
1.19639	0.9695	1.19644	0.33069	1.19636	0.97805
1.20034	0.9724	1.20036	0.33196	1.2003	0.98175
1.20445	0.97495	1.20451	0.3337	1.20441	0.98469
1.20848	0.97727	1.20848	0.336	1.20838	0.98669
1.21248	0.97956	1.21254	0.33783	1.2124	0.98866
1.2164	0.98221	1.21643	0.33939	1.21636	0.99159
1.22039	0.98471	1.22045	0.34051	1.22038	0.99485
1.22442	0.98679	1.22444	0.34199	1.22439	0.99752
1.22835	0.98894	1.22836	0.34418	1.22825	0.99967
1.23236	0.99142	1.2324	0.34679	1.23234	1.00146
1.23638	0.994	1.2364	0.349	1.23633	1.00376
1.24053	0.99672	1.24059	0.35059	1.24051	1.00653
1.24442	0.99935	1.24445	0.3521	1.24435	1.00933
1.24841	1.00133	1.24846	0.35372	1.24839	1.01123
1.25237	1.00307	1.25242	0.35558	1.25231	1.01224
1.25648	1.00471	1.25652	0.35755	1.25643	1.01361
1.26042	1.00689	1.26048	0.35911	1.26041	1.01559
1.26446	1.00948	1.26449	0.36018	1.26436	1.01827
1.26841	1.01187	1.26845	0.36117	1.26833	1.02032
1.27246	1.01382	1.27249	0.36281	1.27245	1.02193
1.27638	1.01559	1.27644	0.36521	1.27641	1.02321
1.28044	1.01763	1.2805	0.36742	1.28041	1.02508
1.28431	1.01986	1.28438	0.36895	1.28427	1.02722
1.2885	1.02243	1.28856	0.36984	1.28847	1.02984
1.29244	1.02447	1.29247	0.37111	1.29243	1.03179
1.29646	1.02654	1.2965	0.37281	1.29646	1.03341
1.30034	1.02865	1.30039	0.37464	1.30032	1.03478
1.30441	1.03119	1.30446	0.37637	1.3044	1.03712
1.30838	1.03387	1.30841	0.37788	1.30835	1.03993
1.31237	1.03642	1.31244	0.3793	1.31238	1.04262
1.31632	1.03874	1.3164	0.38131	1.31632	1.04486
1.32039	1.04096	1.32049	0.38346	1.32038	1.04663
1.32442	1.04304	1.32448	0.38552	1.32442	1.04867
1.32842	1.04589	1.32844	0.38735	1.32832	1.05166
1.33241	1.04881	1.33241	0.38928	1.33233	1.05554
1.33642	1.05176	1.33644	0.39139	1.3363	1.05913
1.34052	1.05444	1.34058	0.39407	1.34037	1.06182
1.34448	1.05679	1.3445	0.39693	1.34437	1.06455
1.34845	1.05948	1.34848	0.39964	1.34835	1.06737
1.35237	1.06238	1.35242	0.40158	1.35239	1.07047
1.35648	1.06512	1.35654	0.40277	1.35648	1.07314
1.36036	1.06712	1.36043	0.40441	1.36037	1.07553
1.36447	1.0688	1.36452	0.40672	1.36446	1.07827
1.3684	1.07091	1.36842	0.40959	1.36837	1.08173
1.37258	1.07307	1.37256	0.41203	1.37251	1.08552
1.37638	1.07598	1.37639	0.41402	1.37637	1.08903
1.38044	1.07848	1.38046	0.41606	1.38042	1.09231
1.38429	1.08025	1.38433	0.41799	1.38429	1.09466
1.38843	1.08138	1.38851	0.42015	1.38843	1.09703
1.39236	1.08253	1.39243	0.42232	1.39235	1.10008
1.39647	1.08436	1.39651	0.42401	1.39643	1.10392
1.40039	1.08627	1.40043	0.42529	1.40037	1.10731
1.40448	1.08829	1.40452	0.42698	1.40443	1.11025
1.40841	1.08988	1.40845	0.42938	1.40836	1.11291
1.41241	1.09122	1.41247	0.43163	1.41239	1.11598
1.41632	1.093	1.41639	0.43385	1.41628	1.11936
1.42043	1.09495	1.42048	0.43557	1.42035	1.12299
1.42446	1.09685	1.4245	0.43724	1.42442	1.12579
1.42842	1.09884	1.42844	0.43941	1.42838	1.12835
1.43237	1.10058	1.43239	0.44217	1.43233	1.13129
1.43637	1.10286	1.4364	0.44527	1.43629	1.13475
1.44053	1.10551	1.44058	0.44805	1.44047	1.13805
1.44444	1.10826	1.44447	0.44981	1.44437	1.14054
1.4485	1.11039	1.44855	0.4514	1.44846	1.14234
1.4524	1.11218	1.45244	0.45334	1.45234	1.1442
1.4565	1.11376	1.45653	0.45585	1.45648	1.14642
1.46037	1.11586	1.46042	0.45832	1.46036	1.14937
1.4644	1.11874	1.46443	0.46038	1.46438	1.15224
1.46835	1.12205	1.46839	0.46296	1.46829	1.15473
1.47253	1.12494	1.47257	0.46566	1.47248	1.15617
1.47649	1.1271	1.47652	0.46879	1.47644	1.15768
1.48046	1.12925	1.48051	0.47215	1.48044	1.16021
1.48434	1.1317	1.48442	0.47507	1.48433	1.16312
1.48844	1.13444	1.48849	0.47729	1.48839	1.16544
1.49238	1.13683	1.49245	0.47943	1.49235	1.16663
1.49642	1.13884	1.49646	0.4824	1.49638	1.16822
1.50037	1.14057	1.50039	0.4857	1.50032	1.17051
1.50452	1.14277	1.50456	0.48893	1.50445	1.17351
1.50843	1.14562	1.50845	0.49195	1.50835	1.1763
1.5124	1.14843	1.51244	0.49437	1.51235	1.17846
1.51636	1.15086	1.51641	0.49706	1.51631	1.18023
1.52039	1.1527	1.52044	0.49987	1.5203	1.18251
1.52448	1.15436	1.52452	0.50304	1.52444	1.18535
1.52842	1.15646	1.52843	0.506	1.52835	1.18866
1.53244	1.15866	1.53246	0.5083	1.53245	1.19144
1.53635	1.16115	1.53639	0.51029	1.53633	1.19364
1.54048	1.16343	1.54052	0.51285	1.54046	1.19547
1.54436	1.16521	1.54443	0.51571	1.54433	1.19767
1.54841	1.16694	1.54847	0.51839	1.5484	1.20019
1.55235	1.16884	1.55241	0.52046	1.55232	1.20296
1.55653	1.17105	1.55654	0.52257	1.55648	1.20508
1.56039	1.17321	1.56045	0.52492	1.56038	1.20626
1.56441	1.17521	1.56442	0.5279	1.56437	1.20751
1.56831	1.17736	1.56836	0.53112	1.56829	1.21027
1.57242	1.17991	1.57247	0.53436	1.5724	1.21357
1.57643	1.18311	1.57646	0.53727	1.57636	1.21637
1.58042	1.1859	1.58053	0.53996	1.58041	1.21789
1.58433	1.18823	1.58437	0.543	1.58429	1.21911
1.58844	1.19008	1.58848	0.54647	1.58843	1.221
1.59241	1.19214	1.59247	0.54987	1.59237	1.22368
1.5964	1.1948	1.59644	0.5529	1.59637	1.22692
1.6004	1.19755	1.60043	0.55531	1.60035	1.22928
1.60449	1.20018	1.60453	0.55805	1.60444	1.23085
1.60851	1.20256	1.60854	0.56155	1.60845	1.2326
1.61244	1.20449	1.61246	0.56512	1.61239	1.23528
1.61636	1.20659	1.6164	0.56854	1.61633	1.23855
1.62041	1.20877	1.62041	0.57096	1.62034	1.24139
1.62439	1.21112	1.62442	0.57292	1.62437	1.24284
1.62841	1.21351	1.62844	0.57524	1.62837	1.24431
1.63245	1.21564	1.6325	0.57852	1.63242	1.24642
1.63642	1.21752	1.6365	0.5819	1.63636	1.24936
1.64053	1.21946	1.64056	0.58527	1.64049	1.25202
1.64441	1.22183	1.64442	0.58794	1.64436	1.25406
1.64844	1.22397	1.64846	0.59052	1.64839	1.25497
1.65232	1.22592	1.65239	0.59361	1.65228	1.25616
1.65646	1.22755	1.65652	0.59728	1.65642	1.25853
1.66043	1.22964	1.66049	0.60072	1.66039	1.26201
1.66445	1.23225	1.6645	0.604	1.66445	1.26523
1.66833	1.23544	1.6684	0.6069	1.66829	1.26786
1.67244	1.23845	1.6725	0.61017	1.67241	1.2698
1.67643	1.24104	1.67643	0.61403	1.6764	1.27223
1.68046	1.24311	1.68048	0.61816	1.68039	1.27527
1.68438	1.24542	1.6844	0.62188	1.68435	1.27894
1.68845	1.24771	1.68851	0.62495	1.68841	1.28193
1.69242	1.25009	1.69246	0.62807	1.6924	1.28429
1.69639	1.25225	1.69644	0.6318	1.69633	1.28712
1.70031	1.25398	1.70036	0.63598	1.70028	1.29079
1.70447	1.25582	1.70452	0.64031	1.7044	1.29503
1.70844	1.2581	1.70851	0.64394	1.7084	1.29884
1.71251	1.26041	1.71254	0.64687	1.71247	1.30166
1.71637	1.26287	1.71644	0.64983	1.71637	1.30458
1.72042	1.26504	1.72046	0.65358	1.72039	1.30778
1.72444	1.26679	1.72446	0.65759	1.72441	1.31141
1.72837	1.26868	1.72838	0.66156	1.72833	1.31492
1.73241	1.27128	1.73243	0.66489	1.73234	1.31813
1.73642	1.2742	1.73646	0.66797	1.73635	1.32123
1.74054	1.27727	1.7406	0.67148	1.74052	1.324
1.74441	1.28138	1.74447	0.67575	1.74437	1.32745
1.74838	1.28566	1.74847	0.68014	1.74838	1.33101
1.75236	1.28958	1.75241	0.68395	1.75232	1.33442
1.75645	1.2932	1.75648	0.68712	1.75639	1.33723
1.76045	1.29654	1.76047	0.69006	1.76036	1.33964
1.76446	1.29965	1.76449	0.69342	1.76439	1.34165
1.76845	1.30288	1.76844	0.69752	1.76832	1.34407
1.77245	1.30613	1.77248	0.70188	1.77238	1.34706
1.77642	1.3095	1.77647	0.70585	1.77636	1.35034
1.78045	1.31239	1.7805	0.7096	1.78037	1.35286
1.78433	1.31483	1.7844	0.71341	1.78427	1.35496
1.78849	1.31653	1.78851	0.71799	1.78845	1.35681
1.79247	1.31797	1.79248	0.72258	1.79242	1.35962
1.7965	1.31955	1.7965	0.72683	1.79648	1.36227
1.80032	1.32147	1.8004	0.73044	1.8003	1.36465
1.80443	1.32343	1.80447	0.73434	1.80438	1.36685
1.80841	1.32465	1.80844	0.73891	1.80839	1.3693
1.81242	1.32497	1.81247	0.74402	1.81238	1.37176
1.81635	1.32542	1.81638	0.7492	1.81632	1.37397
1.8204	1.32625	1.82043	0.7532	1.82038	1.37623
1.82442	1.32768	1.82444	0.75735	1.82443	1.37854
1.82837	1.32921	1.82838	0.76169	1.82832	1.38072
1.83238	1.33184	1.83241	0.76656	1.83233	1.38317
1.83637	1.33464	1.83641	0.77148	1.83631	1.3858
1.84054	1.33751	1.84058	0.77632	1.84045	1.38868
1.84447	1.33998	1.84453	0.78068	1.84443	1.39111
1.84842	1.34233	1.84845	0.78462	1.84839	1.39264
1.85231	1.34472	1.85241	0.78872	1.85232	1.3934
1.85646	1.34718	1.85652	0.79365	1.85639	1.3946
1.86036	1.34967	1.86041	0.7988	1.86031	1.39718
1.86445	1.35206	1.8645	0.80298	1.86443	1.40007
1.8684	1.35464	1.86842	0.80659	1.86835	1.40264
1.87252	1.35757	1.87255	0.81058	1.87251	1.40433
1.87645	1.36019	1.87646	0.81522	1.8764	1.40629
1.88045	1.3627	1.88049	0.8202	1.88042	1.40904
1.88432	1.36481	1.88437	0.82455	1.88432	1.41181
1.88844	1.36725	1.88849	0.82833	1.88838	1.41402
1.89243	1.36973	1.89246	0.83173	1.89236	1.41628
1.89648	1.37171	1.89651	0.83561	1.89646	1.41886
1.90043	1.37312	1.90046	0.84004	1.9004	1.42186
1.90448	1.37438	1.90442	0.84477	1.90444	1.42481
1.90841	1.37623	1.90842	0.84865	1.90836	1.42821
1.9124	1.37829	1.91252	0.85236	1.91236	1.43123
1.91635	1.38047	1.91643	0.85616	1.91629	1.43422
1.92041	1.38204	1.92051	0.86023	1.92038	1.43693
1.92445	1.38314	1.92446	0.86421	1.9244	1.44039
1.92843	1.38457	1.92847	0.86855	1.92841	1.44468
1.93235	1.38632	1.93241	0.8726	1.93232	1.44906
1.93634	1.38892	1.93637	0.87634	1.93629	1.45239
1.94051	1.3916	1.94055	0.88052	1.94046	1.45532
1.94438	1.39374	1.94451	0.88564	1.94436	1.4586
1.94847	1.39556	1.94849	0.89112	1.94843	1.46289
1.95242	1.39687	1.95241	0.89552	1.95234	1.46725
1.95653	1.39861	1.95651	0.89895	1.95647	1.4712
1.96041	1.40068	1.9604	0.90309	1.96032	1.4746
1.96441	1.40265	1.96444	0.90823	1.9644	1.47852
1.96832	1.40444	1.96838	0.91403	1.9683	1.48261
1.97251	1.40549	1.97257	0.91872	1.97247	1.48609
1.97644	1.40525	1.97651	0.92222	1.97645	1.4871
1.98047	1.40367	1.9805	0.92431	1.98045	1.48638
1.98436	1.40036	1.98435	0.92577	1.98432	1.4836
1.98842	1.39546	1.98846	0.92667	1.9884	1.47995
1.99237	1.38902	1.99241	0.92675	1.99234	1.47493
1.99643	1.38178	1.99647	0.92607	1.99637	1.46898
2.0001	1.37317	2.00019	0.92385	2.00011	1.46081
1.99972	1.36338	1.99974	0.92084	1.99979	1.45046
1.9971	1.35196	1.99711	0.91686	1.99725	1.43812
1.99446	1.33921	1.99446	0.91228	1.99458	1.42502
1.9922	1.32561	1.9922	0.90676	1.99226	1.41181
1.9901	1.31143	1.99014	0.89999	1.99015	1.39785
1.98792	1.29712	1.98792	0.89194	1.98797	1.38212
1.98584	1.28215	1.98583	0.88357	1.98586	1.36537
1.98384	1.26682	1.98383	0.87541	1.98384	1.3485
1.98179	1.25139	1.98181	0.86725	1.98182	1.33266
1.97993	1.23607	1.97995	0.85845	1.97992	1.3172
1.97775	1.22127	1.97774	0.84908	1.97779	1.30166
1.97588	1.20689	1.97587	0.8403	1.97584	1.28566
1.97386	1.19318	1.97382	0.83311	1.97381	1.27059
1.97188	1.18026	1.97188	0.82653	1.97184	1.25715
1.96977	1.16842	1.96976	0.81985	1.96977	1.24532
1.96767	1.15701	1.96768	0.81267	1.96769	1.23323
1.96587	1.14599	1.96585	0.80542	1.96584	1.22086
1.96383	1.1347	1.96382	0.79838	1.96382	1.20799
1.96184	1.12329	1.96186	0.7918	1.96183	1.19582
1.95975	1.11235	1.95976	0.78545	1.95977	1.18448
1.95787	1.10197	1.95785	0.77926	1.95786	1.17409
1.95585	1.09211	1.95585	0.77295	1.95583	1.16365
1.95374	1.08216	1.95374	0.76689	1.95373	1.15272
1.95172	1.07217	1.95173	0.76124	1.95173	1.14125
1.94976	1.06233	1.94974	0.75621	1.94976	1.1302
1.94787	1.053	1.94786	0.75104	1.94784	1.12074
1.94575	1.04406	1.94574	0.74543	1.94575	1.11221
1.9438	1.0353	1.94382	0.73934	1.94378	1.10335
1.94181	1.02625	1.94181	0.73355	1.9418	1.0935
1.93981	1.01711	1.93982	0.72844	1.93981	1.08398
1.93778	1.00731	1.93776	0.72355	1.93776	1.07551
1.93568	0.99762	1.93568	0.71851	1.93572	1.06807
1.93374	0.98868	1.93375	0.71319	1.93375	1.06055
1.93177	0.98007	1.93177	0.70798	1.93179	1.05221
1.92984	0.97135	1.92984	0.70349	1.92984	1.04345
1.92782	0.96252	1.92782	0.69942	1.9278	1.03531
1.92576	0.95416	1.92579	0.69532	1.92577	1.02803
1.92381	0.94654	1.92381	0.69089	1.92381	1.02121
1.92183	0.93927	1.92181	0.68643	1.92179	1.01405
1.91978	0.93206	1.91971	0.68211	1.91972	1.00646
1.9177	0.92451	1.9177	0.67831	1.91771	0.99866
1.91578	0.91715	1.91576	0.67461	1.91577	0.99159
1.91387	0.91034	1.91386	0.67051	1.91387	0.98499
1.9118	0.90425	1.91179	0.66608	1.91177	0.97911
1.90973	0.89811	1.90975	0.66149	1.90977	0.97263
1.90778	0.89191	1.90783	0.65749	1.90779	0.96543
1.90577	0.88571	1.90578	0.65389	1.90578	0.95762
1.90378	0.87972	1.90378	0.65021	1.9038	0.95103
1.90166	0.87427	1.90164	0.64625	1.90168	0.94514
1.89981	0.86941	1.89984	0.64183	1.89981	0.93932
1.89782	0.86462	1.89785	0.63766	1.89782	0.93257
1.89582	0.8593	1.89582	0.63417	1.89583	0.92559
1.89381	0.85304	1.89379	0.63099	1.89382	0.91883
1.89174	0.8465	1.89175	0.62746	1.89173	0.91311
1.88986	0.84075	1.88988	0.62336	1.88986	0.90735
1.88776	0.83553	1.88774	0.61921	1.88774	0.90129
1.88577	0.83001	1.88574	0.61539	1.88578	0.89443
1.88372	0.82407	1.8837	0.61233	1.88371	0.88775
1.88183	0.81812	1.88184	0.60925	1.88183	0.88143
1.87984	0.81285	1.87985	0.60633	1.87984	0.87571
1.87774	0.80803	1.87771	0.60283	1.87774	0.86987
1.87581	0.8033	1.87581	0.59939	1.87581	0.86355
1.87377	0.79831	1.87378	0.59642	1.87375	0.85715
1.87183	0.79276	1.87186	0.5938	1.87187	0.85099
1.86965	0.78763	1.86964	0.59127	1.86967	0.84543
1.86775	0.78283	1.86774	0.58835	1.86774	0.84039
1.8658	0.7783	1.8658	0.58498	1.86578	0.83529
1.86381	0.77345	1.86384	0.58156	1.86382	0.82943
1.86182	0.76834	1.86182	0.57891	1.86182	0.82315
1.85974	0.76292	1.85972	0.57623	1.85974	0.81743
1.85786	0.75784	1.85785	0.57372	1.85787	0.81258
1.85576	0.75355	1.85579	0.5704	1.85575	0.80778
1.8538	0.74929	1.85379	0.56673	1.85377	0.80293
1.85172	0.74462	1.85172	0.56365	1.85172	0.79713
1.84975	0.73958	1.84973	0.56104	1.84976	0.79159
1.84782	0.73461	1.84782	0.5583	1.84781	0.78639
1.84576	0.73003	1.84577	0.55515	1.84575	0.78199
1.84382	0.72583	1.84382	0.55151	1.84383	0.77741
1.84175	0.7216	1.84175	0.54819	1.84176	0.7722
1.83984	0.71705	1.83982	0.54523	1.83982	0.76641
1.83781	0.71209	1.83781	0.54254	1.83776	0.7608
1.8357	0.7076	1.83572	0.53961	1.83571	0.7558
1.83375	0.7036	1.83375	0.53618	1.83375	0.75151
1.83177	0.6999	1.83176	0.53252	1.83179	0.74679
1.82985	0.69611	1.82984	0.5291	1.82984	0.74157
1.82778	0.69183	1.82778	0.52617	1.82778	0.73585
1.82581	0.68744	1.8258	0.52336	1.82582	0.73077
1.82383	0.68335	1.82382	0.52028	1.82385	0.72621
1.8218	0.67954	1.8218	0.51673	1.82182	0.72212
1.81976	0.6757	1.81978	0.51329	1.81977	0.71735
1.81771	0.67158	1.81772	0.51069	1.81771	0.71207
1.81578	0.6673	1.81577	0.50828	1.81577	0.70715
1.81384	0.66309	1.81383	0.50605	1.81384	0.70299
1.81179	0.6594	1.81181	0.50302	1.81178	0.69902
1.80978	0.65593	1.80978	0.49939	1.80976	0.69512
1.80777	0.65254	1.80778	0.49628	1.80777	0.69061
1.80585	0.64831	1.80585	0.49379	1.80587	0.6856
1.80376	0.64404	1.80375	0.49186	1.80375	0.68072
1.8017	0.64022	1.80169	0.48939	1.80167	0.67651
1.79977	0.63738	1.79978	0.48645	1.79979	0.67265
1.79782	0.6348	1.79783	0.48346	1.79784	0.66872
1.79584	0.63168	1.79582	0.4811	1.79583	0.66427
1.79375	0.62799	1.79375	0.47929	1.79372	0.6592
1.79181	0.6245	1.79183	0.47715	1.79182	0.65465
1.78984	0.62138	1.78985	0.47466	1.78986	0.65096
1.78777	0.61858	1.78773	0.47184	1.78775	0.64739
1.78576	0.61599	1.78571	0.46906	1.78572	0.64297
1.78372	0.61273	1.78374	0.46703	1.78371	0.63814
1.78182	0.60884	1.78183	0.46485	1.78184	0.63335
1.7798	0.60512	1.77979	0.46249	1.77976	0.6296
1.77779	0.60218	1.77778	0.45968	1.77779	0.6261
1.77578	0.59939	1.77578	0.4573	1.77579	0.62265
1.77379	0.59615	1.7738	0.45532	1.77379	0.61837
1.77181	0.59251	1.7718	0.45381	1.7718	0.6143
1.76969	0.58897	1.76968	0.45206	1.76967	0.61007
1.76777	0.5854	1.76774	0.44985	1.76775	0.60668
1.76577	0.58209	1.76578	0.44709	1.76575	0.60345
1.76384	0.57867	1.76386	0.44454	1.76386	0.60018
1.76183	0.57515	1.76179	0.4424	1.76182	0.5961
1.75975	0.57146	1.75975	0.44066	1.75975	0.59201
1.75783	0.56789	1.75782	0.43872	1.75781	0.58815
1.75578	0.5653	1.7558	0.4362	1.7558	0.58495
1.7538	0.5632	1.75382	0.43331	1.7538	0.58194
1.75169	0.56028	1.75169	0.43091	1.75167	0.57894
1.74978	0.55698	1.74979	0.42903	1.74978	0.5752
1.74782	0.55385	1.74782	0.42739	1.74783	0.57173
1.74575	0.55091	1.74578	0.42537	1.74577	0.56868
1.74381	0.54803	1.74381	0.42296	1.74381	0.56617
1.74177	0.54579	1.74176	0.42022	1.74176	0.56355
1.73985	0.54314	1.73988	0.41803	1.73987	0.56057
1.73776	0.53983	1.73778	0.41612	1.73775	0.55718
1.73574	0.53626	1.73576	0.41413	1.73573	0.55422
1.73374	0.53381	1.73375	0.41167	1.73374	0.55163
1.73176	0.53166	1.73177	0.40889	1.73176	0.54929
1.72989	0.52942	1.7299	0.40673	1.72987	0.5466
1.72775	0.52671	1.72775	0.40494	1.72774	0.54301
1.72583	0.52403	1.72582	0.40331	1.72583	0.53928
1.72379	0.52105	1.72378	0.40123	1.72379	0.53632
1.72183	0.51792	1.72182	0.39865	1.72182	0.53434
1.71972	0.51516	1.71975	0.39582	1.71974	0.53209
1.71767	0.51291	1.71766	0.39317	1.71769	0.52905
1.71582	0.5108	1.71579	0.39096	1.71583	0.52486
1.7138	0.50786	1.71379	0.38911	1.71382	0.52094
1.71182	0.50511	1.71183	0.38697	1.71182	0.51784
1.70974	0.50267	1.70973	0.38412	1.70973	0.51521
1.70783	0.49984	1.70782	0.38138	1.70782	0.51233
1.70582	0.49674	1.70582	0.37922	1.70582	0.5089
1.70372	0.4937	1.70374	0.37757	1.7037	0.50502
1.70171	0.49091	1.70171	0.37593	1.70172	0.5015
1.69975	0.48811	1.69976	0.37401	1.69976	0.49823
1.69785	0.4855	1.69785	0.37169	1.69786	0.49541
1.69577	0.4835	1.69575	0.36971	1.69575	0.49183
1.69382	0.48085	1.69383	0.36819	1.6938	0.488
1.6918	0.47794	1.69182	0.36672	1.69181	0.48393
1.68981	0.47538	1.68981	0.36497	1.6898	0.48058
1.68776	0.4733	1.68777	0.36286	1.68775	0.47763
1.68573	0.47151	1.68571	0.36073	1.6857	0.47457
1.68375	0.46974	1.68375	0.3591	1.68373	0.47058
1.68175	0.46779	1.68175	0.35769	1.68176	0.46647
1.67984	0.46542	1.6798	0.3565	1.67982	0.463
1.67782	0.4633	1.67779	0.35451	1.67781	0.46087
1.67578	0.46191	1.67578	0.35201	1.67578	0.45874
1.67381	0.4607	1.67379	0.34948	1.67381	0.45611
1.67179	0.45929	1.67178	0.34763	1.67178	0.45235
1.66971	0.45711	1.66973	0.34611	1.66971	0.44895
1.66772	0.4549	1.66773	0.34455	1.66772	0.44628
1.66575	0.45295	1.66577	0.34219	1.66579	0.44444
1.66385	0.45108	1.66386	0.33969	1.66388	0.44262
1.66178	0.44898	1.66178	0.33772	1.66178	0.44049
1.65979	0.44653	1.65977	0.33638	1.65979	0.43798
1.65784	0.44437	1.65783	0.33514	1.65783	0.43561
1.65578	0.44232	1.65581	0.33351	1.65579	0.43355
1.65381	0.44032	1.65379	0.33131	1.65377	0.43176
1.65167	0.43883	1.65168	0.32939	1.65166	0.42987
1.6498	0.43676	1.64983	0.32782	1.64981	0.42782
1.6478	0.43426	1.64785	0.32652	1.64783	0.42573
1.64582	0.43179	1.6458	0.3254	1.64581	0.42367
1.6438	0.42977	1.64377	0.32387	1.64379	0.4222
1.64173	0.42807	1.64173	0.32168	1.64175	0.42064
1.63985	0.42616	1.63988	0.31978	1.63987	0.41876
1.63771	0.42404	1.63774	0.31824	1.63774	0.41584
1.63576	0.4213	1.63574	0.31727	1.63574	0.41351
1.6337	0.4191	1.6337	0.31564	1.63372	0.41177
1.63183	0.41732	1.63184	0.31346	1.63185	0.41061
1.62984	0.4158	1.62984	0.31122	1.62983	0.40891
1.62774	0.41386	1.62773	0.30937	1.62775	0.40672
1.62582	0.41146	1.62581	0.30804	1.62583	0.40403
1.62377	0.40894	1.62377	0.30647	1.62378	0.40164
1.62185	0.40678	1.62187	0.30451	1.62186	0.39956
1.61967	0.40489	1.61967	0.30208	1.61967	0.39797
1.61773	0.40323	1.61775	0.30008	1.61774	0.39611
1.61578	0.4013	1.61578	0.2984	1.61579	0.39376
1.61379	0.39918	1.61378	0.29703	1.61381	0.39075
1.61181	0.39696	1.61182	0.29535	1.6118	0.38833
1.60972	0.39513	1.60972	0.29305	1.60971	0.3865
1.60784	0.39369	1.60786	0.29061	1.60784	0.38526
1.60576	0.39228	1.60575	0.28867	1.60576	0.38362
1.60377	0.39058	1.60379	0.28721	1.60377	0.38152
1.60169	0.38861	1.60172	0.28609	1.6017	0.37911
1.59974	0.38713	1.59974	0.28445	1.59975	0.37724
1.59784	0.38615	1.59784	0.28236	1.59783	0.37586
1.59578	0.38513	1.59579	0.28015	1.59577	0.37426
1.59387	0.38381	1.59386	0.27866	1.59383	0.3719
1.59175	0.38182	1.59179	0.27771	1.59175	0.36944
1.58983	0.37989	1.58983	0.27663	1.58985	0.36749
1.58778	0.37837	1.5878	0.27513	1.58779	0.36615
1.5857	0.37736	1.58568	0.27353	1.58572	0.36495
1.58374	0.37613	1.58374	0.27208	1.58374	0.36336
1.58177	0.37431	1.58175	0.27119	1.58177	0.36124
1.57985	0.3724	1.57985	0.27064	1.57983	0.35888
1.57778	0.37046	1.57776	0.26991	1.57777	0.35678
1.57581	0.36892	1.57581	0.26857	1.57581	0.35517
1.57383	0.36746	1.57383	0.26696	1.57381	0.35382
1.57179	0.3661	1.57177	0.2655	1.57178	0.35189
1.56973	0.36411	1.56973	0.26436	1.56974	0.34935
1.56772	0.36178	1.56771	0.26351	1.56774	0.34655
1.56577	0.35948	1.5658	0.26227	1.56578	0.34442
1.56383	0.35774	1.56385	0.26057	1.56383	0.34288
1.56178	0.35629	1.56179	0.25881	1.56179	0.34159
1.55978	0.35442	1.55978	0.25748	1.55979	0.33942
1.55778	0.3521	1.5578	0.25627	1.5578	0.33692
1.55586	0.34992	1.55583	0.25466	1.55585	0.3345
1.55373	0.34827	1.55372	0.25266	1.55374	0.33321
1.55166	0.34722	1.55167	0.2506	1.55166	0.33207
1.54979	0.34623	1.54977	0.24897	1.54979	0.33083
1.54781	0.34484	1.5478	0.248	1.54781	0.32855
1.5458	0.34294	1.54578	0.24669	1.54583	0.32635
1.54374	0.3412	1.54372	0.24509	1.54372	0.32453
1.54183	0.33997	1.54183	0.24308	1.54182	0.32372
1.53984	0.33893	1.53983	0.24122	1.53984	0.32285
1.53775	0.33757	1.53773	0.23952	1.53774	0.32175
1.53573	0.33594	1.53571	0.23838	1.53573	0.32002
1.53371	0.33419	1.53371	0.23725	1.5337	0.31842
1.53182	0.33265	1.53183	0.2356	1.53183	0.31724
1.52978	0.33159	1.52979	0.23356	1.52978	0.31686
1.52779	0.33084	1.5278	0.23155	1.52779	0.31624
1.5258	0.32974	1.52579	0.23005	1.52581	0.315
1.52379	0.32829	1.52378	0.22919	1.52378	0.3128
1.52178	0.32662	1.52179	0.22835	1.52179	0.31064
1.51967	0.32533	1.51967	0.22691	1.51966	0.30916
1.51774	0.32453	1.51774	0.22532	1.51773	0.30828
1.51575	0.32343	1.51574	0.22408	1.51574	0.30712
1.51382	0.32197	1.51386	0.22313	1.51384	0.30495
1.51179	0.31999	1.51179	0.22209	1.51179	0.30256
1.50976	0.31825	1.50974	0.22073	1.50974	0.30086
1.50781	0.317	1.5078	0.21928	1.50781	0.3001
1.50578	0.31644	1.50579	0.21815	1.5058	0.29926
1.5038	0.31555	1.50381	0.2175	1.5038	0.29758
1.50169	0.31394	1.50167	0.21685	1.5017	0.29522
1.49979	0.31195	1.49978	0.21576	1.49982	0.29332
1.49782	0.31023	1.49783	0.21435	1.49785	0.29227
1.49576	0.30896	1.49577	0.21284	1.49576	0.29184
1.49379	0.30778	1.49382	0.21182	1.49379	0.29089
1.49176	0.30636	1.49177	0.211	1.49176	0.28951
1.48986	0.30452	1.48987	0.21032	1.48986	0.28769
1.48776	0.30257	1.48776	0.20918	1.48775	0.28662
1.48576	0.30113	1.48574	0.20756	1.48572	0.28626
1.48374	0.30012	1.48374	0.20575	1.48374	0.28654
1.48174	0.29904	1.48172	0.20453	1.48175	0.28613
1.47987	0.29767	1.47983	0.20386	1.47988	0.28506
1.47775	0.29568	1.47774	0.20316	1.47774	0.28369
1.4758	0.29383	1.47582	0.20157	1.47579	0.2832
1.47378	0.29256	1.47379	0.19985	1.47379	0.28343
1.47184	0.29168	1.47184	0.19829	1.47184	0.28362
1.46975	0.2905	1.46975	0.19727	1.46974	0.28265
1.46767	0.28885	1.46767	0.19638	1.46767	0.28116
1.46582	0.28706	1.46583	0.19521	1.46581	0.28023
1.46381	0.28557	1.46381	0.1936	1.46382	0.28038
1.46183	0.2847	1.46182	0.19204	1.46182	0.28061
1.45974	0.28393	1.45974	0.19103	1.45974	0.2801
1.45783	0.28255	1.45782	0.19026	1.45782	0.27851
1.45582	0.28073	1.45582	0.18933	1.45582	0.27703
1.45374	0.27904	1.45372	0.1879	1.45372	0.27636
1.45172	0.2779	1.45175	0.18634	1.45171	0.27652
1.44972	0.27699	1.44975	0.18525	1.44975	0.27617
1.44784	0.27631	1.44789	0.18464	1.44784	0.27478
1.44575	0.27501	1.44579	0.18422	1.44575	0.27287
1.44379	0.27364	1.44382	0.1837	1.44376	0.27136
1.44181	0.27242	1.44181	0.18271	1.44179	0.27065
1.4398	0.27187	1.4398	0.18158	1.4398	0.27044
1.43776	0.27144	1.43773	0.18092	1.43775	0.2701
1.43573	0.27081	1.43566	0.18082	1.43572	0.26872
1.4338	0.26948	1.43372	0.18054	1.43374	0.26697
1.43179	0.26785	1.43174	0.17969	1.43177	0.26531
1.42988	0.26649	1.42981	0.17829	1.42982	0.26464
1.42784	0.26574	1.4278	0.17715	1.42782	0.26396
1.42578	0.2648	1.42577	0.17628	1.42578	0.2628
1.4238	0.2635	1.4238	0.17568	1.42383	0.26055
1.4218	0.26174	1.42179	0.1748	1.42179	0.25875
1.4197	0.26006	1.41973	0.17337	1.41971	0.25736
1.41771	0.25899	1.41772	0.1718	1.41773	0.25684
1.41575	0.25846	1.41579	0.17067	1.41576	0.25585
1.41386	0.25778	1.41388	0.16991	1.41387	0.25393
1.41181	0.25639	1.4118	0.16943	1.41178	0.25171
1.40978	0.25486	1.40978	0.16815	1.40977	0.25026
1.40783	0.25365	1.40782	0.16671	1.40782	0.24951
1.4058	0.25293	1.40578	0.16519	1.4058	0.24891
1.4038	0.25246	1.40379	0.1643	1.40381	0.24745
1.40167	0.25166	1.4017	0.16349	1.40168	0.24544
1.39979	0.25044	1.3998	0.16259	1.39981	0.24291
1.39782	0.24934	1.39783	0.16155	1.39783	0.24163
1.39582	0.24864	1.39582	0.16009	1.39581	0.2411
1.39376	0.24839	1.39379	0.1591	1.39378	0.24111
1.39172	0.24804	1.39176	0.15847	1.39174	0.23992
1.38986	0.24736	1.38989	0.1581	1.38989	0.23825
1.38772	0.24602	1.38774	0.15735	1.38774	0.23661
1.38574	0.24466	1.38575	0.15626	1.38574	0.23585
1.38371	0.24376	1.38373	0.15538	1.38371	0.23569
1.38183	0.24307	1.38182	0.15483	1.38185	0.23547
1.37985	0.24204	1.37983	0.15475	1.37985	0.23459
1.37773	0.24062	1.37773	0.15442	1.37773	0.23321
1.37581	0.23906	1.37582	0.15357	1.3758	0.23196
1.37376	0.23797	1.37377	0.15255	1.37377	0.23135
1.37183	0.23733	1.37185	0.15163	1.37186	0.23149
1.36965	0.23695	1.36965	0.15151	1.36966	0.2311
1.36774	0.23601	1.36776	0.15151	1.36774	0.23022
1.36579	0.23466	1.36581	0.15115	1.36578	0.22927
1.3638	0.2332	1.3638	0.15027	1.3638	0.2291
1.36182	0.23216	1.36181	0.14929	1.36179	0.22939
1.35972	0.23137	1.35972	0.14879	1.35972	0.22954
1.35786	0.23058	1.35785	0.14846	1.35784	0.22843
1.35575	0.22916	1.35574	0.148	1.35575	0.22646
1.35378	0.22751	1.35376	0.14717	1.35378	0.22499
1.3517	0.22618	1.3517	0.14578	1.35169	0.22451
1.34976	0.22534	1.34975	0.14439	1.34975	0.22436
1.34783	0.22482	1.34781	0.14361	1.34783	0.22375
1.34576	0.22375	1.34575	0.14307	1.34574	0.22194
1.34383	0.22227	1.34379	0.14224	1.34379	0.22037
1.34177	0.2204	1.34177	0.14101	1.34178	0.21908
1.33985	0.21906	1.33986	0.13964	1.33985	0.21836
1.3378	0.21817	1.33782	0.13859	1.33779	0.21729
1.33571	0.21726	1.33574	0.13822	1.3357	0.21599
1.33374	0.2162	1.33377	0.13777	1.33375	0.21425
1.3318	0.21478	1.3318	0.13702	1.33181	0.21287
1.32984	0.21345	1.32988	0.13593	1.32985	0.21202
1.32777	0.21264	1.32778	0.13477	1.32777	0.21201
1.32582	0.2121	1.32582	0.13416	1.3258	0.21147
1.32382	0.21156	1.32382	0.13382	1.32382	0.21025
1.32177	0.21043	1.32177	0.13329	1.32177	0.20874
1.31973	0.20921	1.31976	0.13243	1.31973	0.20827
1.31771	0.20825	1.31771	0.1312	1.31772	0.20873
1.31578	0.20787	1.31579	0.1307	1.31577	0.20929
1.31385	0.20756	1.31383	0.13045	1.31384	0.20818
1.31179	0.20682	1.31179	0.13043	1.3118	0.20597
1.30976	0.20556	1.30976	0.1298	1.30978	0.20452
1.30777	0.20435	1.30777	0.12877	1.30778	0.20367
1.30587	0.20358	1.30585	0.12764	1.30586	0.20337
1.30376	0.20334	1.30375	0.12728	1.30376	0.2027
1.30167	0.20306	1.30165	0.1274	1.30166	0.20124
1.29976	0.20234	1.29976	0.12735	1.29978	0.19936
1.29782	0.20112	1.29784	0.12688	1.29782	0.19783
1.29583	0.20026	1.29582	0.12583	1.29581	0.19659
1.29372	0.19982	1.29375	0.12496	1.29374	0.19553
1.29181	0.19957	1.29181	0.12475	1.29181	0.19395
1.28982	0.19904	1.28982	0.1248	1.28983	0.19249
1.28775	0.19795	1.28775	0.1247	1.28774	0.19123
1.28575	0.19662	1.28573	0.12425	1.28574	0.19062
1.28369	0.19567	1.28373	0.12354	1.28371	0.19
1.28183	0.19528	1.28184	0.12312	1.28183	0.18906
1.27979	0.19485	1.27979	0.12307	1.27976	0.18739
1.2778	0.19397	1.27778	0.123	1.2778	0.18567
1.27579	0.19247	1.27578	0.12236	1.2758	0.18479
1.2738	0.1912	1.27377	0.12137	1.27378	0.185
1.27179	0.19043	1.27177	0.12072	1.2718	0.18532
1.26968	0.19004	1.26967	0.12049	1.26969	0.18463
1.26775	0.18961	1.26776	0.12061	1.26777	0.18241
1.26576	0.18878	1.26575	0.12027	1.26575	0.18094
1.26387	0.1875	1.26384	0.11946	1.26389	0.18004
1.26178	0.18642	1.26181	0.11847	1.26181	0.18025
1.25975	0.18579	1.25976	0.11793	1.25978	0.18025
1.25782	0.18597	1.25783	0.11804	1.25784	0.17954
1.2558	0.18565	1.2558	0.11806	1.25579	0.17823
1.25379	0.18501	1.25378	0.11765	1.25376	0.17717
1.25165	0.1841	1.25166	0.11656	1.25164	0.17678
1.24978	0.18339	1.2498	0.11575	1.24978	0.17678
1.24782	0.18316	1.24783	0.11539	1.24783	0.17643
1.24575	0.1827	1.24577	0.11542	1.24575	0.17593
1.24378	0.18204	1.24379	0.11524	1.24377	0.17556
1.24178	0.18071	1.24177	0.11456	1.24175	0.17563
1.23989	0.17932	1.23988	0.11367	1.23987	0.17576
1.23776	0.17848	1.23778	0.11284	1.23775	0.17548
1.23574	0.17794	1.23574	0.11254	1.23572	0.17443
1.23376	0.1772	1.23376	0.11241	1.23375	0.17306
1.23178	0.17565	1.23177	0.11172	1.23178	0.17244
1.22986	0.17395	1.22987	0.11081	1.22987	0.17227
1.22775	0.17263	1.22773	0.10984	1.22773	0.17227
1.22586	0.1718	1.22579	0.1094	1.22581	0.17149
1.2238	0.17128	1.22379	0.10921	1.2238	0.16987
1.22183	0.17029	1.22181	0.1087	1.22181	0.16794
1.21973	0.16905	1.21971	0.10785	1.21973	0.1664
1.21766	0.16771	1.21768	0.10669	1.21768	0.16568
1.21581	0.16706	1.21579	0.10602	1.21579	0.16534
1.2138	0.16695	1.2138	0.10569	1.2138	0.16406
1.21181	0.16669	1.21184	0.10563	1.21181	0.16238
1.20971	0.166	1.2097	0.10498	1.20974	0.16046
1.20782	0.16492	1.20781	0.10401	1.20786	0.15948
1.20586	0.16389	1.20584	0.10307	1.20585	0.15851
1.20373	0.16355	1.20375	0.10257	1.20374	0.15769
1.2017	0.16325	1.20172	0.10252	1.20171	0.15618
1.19976	0.16285	1.19975	0.10244	1.19977	0.15483
1.19789	0.1619	1.19787	0.10178	1.19789	0.15399
1.19577	0.16068	1.19579	0.10076	1.19576	0.15367
1.19379	0.15982	1.19378	0.09971	1.19379	0.15306
1.19181	0.15933	1.19182	0.09928	1.19182	0.15175
1.18982	0.15882	1.18982	0.09906	1.18983	0.15021
1.18776	0.1575	1.18776	0.09871	1.18777	0.1492
1.18569	0.15575	1.18572	0.09785	1.18571	0.14879
1.18374	0.15451	1.18373	0.09681	1.18375	0.14873
1.18177	0.15388	1.18178	0.09617	1.18178	0.148
1.1798	0.15355	1.17983	0.09605	1.1798	0.14675
1.17779	0.15288	1.17779	0.09585	1.17782	0.14504
1.17578	0.15189	1.17578	0.09519	1.17579	0.14377
1.17383	0.15065	1.17381	0.09426	1.17385	0.14351
1.1718	0.14999	1.1718	0.09348	1.1718	0.14329
1.1697	0.14961	1.16971	0.09316	1.16974	0.14236
1.16771	0.14909	1.1677	0.09305	1.16776	0.14073
1.16577	0.14818	1.16575	0.09301	1.16577	0.13934
1.16386	0.14681	1.16388	0.09256	1.16387	0.1386
1.1618	0.14583	1.16181	0.0921	1.16178	0.13852
1.15978	0.14526	1.15977	0.09165	1.15975	0.13809
1.15782	0.1451	1.15782	0.09163	1.1578	0.13719
1.15579	0.14445	1.15579	0.09186	1.15575	0.13594
1.15379	0.14344	1.15378	0.09175	1.15378	0.13537
1.15167	0.14199	1.15165	0.09105	1.15163	0.1351
1.14979	0.1409	1.14978	0.09022	1.1498	0.13492
1.14782	0.14038	1.1478	0.08987	1.14783	0.1343
1.14583	0.14016	1.1458	0.0899	1.14581	0.13336
1.14379	0.13942	1.14377	0.08997	1.14378	0.13231
1.14175	0.13804	1.14175	0.08948	1.14174	0.13185
1.13988	0.13686	1.13988	0.08822	1.13987	0.13183
1.13775	0.13625	1.13775	0.08708	1.13774	0.13195
1.13575	0.13594	1.13575	0.08634	1.13575	0.13131
1.13373	0.1358	1.13371	0.08622	1.13371	0.13006
1.13182	0.13496	1.13183	0.08566	1.13183	0.12896
1.12985	0.13379	1.12983	0.08485	1.12983	0.12905
1.12774	0.13287	1.12774	0.08362	1.12773	0.1292
1.12581	0.13223	1.12581	0.08269	1.12582	0.12863
1.12378	0.13188	1.12375	0.08198	1.12376	0.1271
1.12185	0.13103	1.12184	0.08176	1.12186	0.1257
1.11966	0.12971	1.11971	0.08134	1.11967	0.12509
1.11774	0.1284	1.11778	0.08067	1.11777	0.12517
1.11578	0.12757	1.1158	0.07974	1.11579	0.12493
1.11379	0.12739	1.11378	0.07909	1.1138	0.12394
1.1118	0.12699	1.11181	0.07918	1.11181	0.12234
1.1097	0.12631	1.10971	0.07908	1.10972	0.1208
1.10785	0.12515	1.10784	0.0785	1.10787	0.11973
1.10575	0.12411	1.10575	0.07743	1.10578	0.11903
1.10378	0.12366	1.10377	0.07678	1.10378	0.11838
1.10172	0.12354	1.1017	0.0766	1.10169	0.11671
1.09975	0.12346	1.09973	0.07666	1.09975	0.11454
1.09783	0.12268	1.09783	0.07648	1.09785	0.11273
1.09577	0.12185	1.09576	0.07542	1.09582	0.11186
1.0938	0.12109	1.09383	0.07408	1.09383	0.11115
1.09177	0.12096	1.09178	0.07317	1.09178	0.11011
1.08983	0.12076	1.08984	0.07291	1.08986	0.10823
1.08779	0.12	1.08778	0.07279	1.0878	0.10663
1.0857	0.11878	1.08571	0.07212	1.08566	0.10569
1.08375	0.11791	1.08374	0.07105	1.08372	0.10527
1.08178	0.11721	1.08178	0.06995	1.0818	0.10413
1.07986	0.11699	1.07985	0.06939	1.07982	0.10246
1.07779	0.11633	1.07778	0.06936	1.07773	0.10071
1.0758	0.11525	1.07579	0.06925	1.07574	0.09959
1.07381	0.11363	1.0738	0.06847	1.0738	0.09895
1.07178	0.11232	1.07177	0.06731	1.07179	0.09865
1.06974	0.11148	1.06973	0.06637	1.06973	0.0976
1.06773	0.1109	1.06771	0.06626	1.06774	0.09602
1.06579	0.11011	1.06579	0.0664	1.06579	0.0944
1.06384	0.10906	1.06384	0.06612	1.06386	0.09365
1.06182	0.10819	1.06181	0.06532	1.06181	0.09365
1.05978	0.10751	1.05978	0.06449	1.0598	0.09341
1.05779	0.10708	1.05779	0.06417	1.05778	0.0921
1.05586	0.10644	1.05585	0.06408	1.05585	0.09055
1.05376	0.10547	1.05375	0.06409	1.05375	0.08981
1.0517	0.10423	1.05169	0.06339	1.05166	0.08968
1.0498	0.10309	1.04977	0.06218	1.04976	0.0896
1.04788	0.10246	1.04783	0.06146	1.04781	0.08898
1.04582	0.10178	1.04582	0.06118	1.04584	0.08798
1.04369	0.1007	1.0437	0.06112	1.04372	0.08714
1.04179	0.09921	1.0418	0.06062	1.04183	0.08704
1.03982	0.09802	1.03983	0.05962	1.03986	0.08715
1.03776	0.09742	1.03777	0.05854	1.03777	0.08683
1.03571	0.09715	1.03572	0.05785	1.03573	0.08567
1.03371	0.09703	1.03371	0.05782	1.03372	0.0843
1.03182	0.09633	1.03182	0.05772	1.03184	0.08308
1.02979	0.09536	1.02979	0.05719	1.02975	0.08274
1.02777	0.09427	1.02779	0.0561	1.0278	0.08228
1.02578	0.09375	1.0258	0.05505	1.02581	0.08134
1.02379	0.0936	1.02379	0.05433	1.02378	0.07932
1.0218	0.09314	1.0218	0.05418	1.02179	0.07798
1.01969	0.09219	1.01969	0.05364	1.01968	0.0773
1.01775	0.09118	1.01774	0.05295	1.01779	0.0774
1.01574	0.09061	1.01573	0.05184	1.01578	0.07687
1.01383	0.09028	1.01383	0.05104	1.01385	0.07571
1.01181	0.08982	1.01182	0.05072	1.01182	0.07463
1.00975	0.08883	1.00975	0.05084	1.00977	0.0739
1.0078	0.08733	1.0078	0.05054	1.00782	0.07361
1.00579	0.08579	1.0058	0.04959	1.00578	0.07319
1.00382	0.08486	1.00381	0.04871	1.00381	0.07199
1.00166	0.08433	1.00169	0.04824	1.00165	0.07051
0.99978	0.08356	0.99979	0.04809	0.99977	0.06923
0.99785	0.08222	0.99784	0.04812	0.99782	0.06898
0.99579	0.08073	0.99577	0.0476	0.99575	0.06871
0.99383	0.07978	0.99382	0.04688	0.99379	0.068
0.99178	0.07937	0.99176	0.04615	0.99178	0.06645
0.98988	0.07908	0.98986	0.04586	0.98988	0.06484
0.98777	0.07842	0.98775	0.04588	0.98775	0.06389
0.98572	0.07732	0.98573	0.04581	0.98574	0.06341
0.98373	0.07615	0.98374	0.04545	0.98374	0.06274
0.98173	0.07551	0.98174	0.04464	0.98173	0.06114
0.97984	0.07561	0.97987	0.04424	0.97986	0.05931
0.97775	0.07544	0.97773	0.04402	0.97773	0.05784
0.97582	0.0748	0.97584	0.0439	0.97581	0.05688
0.97379	0.07354	0.9738	0.0434	0.9738	0.05615
0.97184	0.07243	0.97185	0.04238	0.97183	0.05507
0.96976	0.07153	0.96977	0.04097	0.96975	0.05366
0.9677	0.07089	0.96768	0.04004	0.96768	0.05251
0.96581	0.07002	0.96582	0.03971	0.96582	0.0515
0.96378	0.06872	0.96379	0.03939	0.96381	0.05074
0.96182	0.06721	0.96183	0.03851	0.96182	0.04952
0.95975	0.06625	0.95974	0.03734	0.95976	0.0483
0.95786	0.06552	0.95782	0.03624	0.95786	0.04684
0.95582	0.06491	0.95584	0.0356	0.95583	0.04585
0.95375	0.06385	0.95377	0.03525	0.95373	0.04539
0.95173	0.06261	0.95174	0.03462	0.9517	0.04524
0.94976	0.06156	0.94974	0.03375	0.94974	0.04442
0.94785	0.06097	0.94786	0.03261	0.94785	0.04292
0.94573	0.06066	0.94574	0.03155	0.94575	0.04168
0.94376	0.06027	0.94376	0.03079	0.94377	0.04136
0.94182	0.0594	0.94179	0.03025	0.9418	0.04111
0.93984	0.05813	0.93983	0.02968	0.93984	0.04031
0.93778	0.05733	0.93777	0.02881	0.93779	0.03865
0.93571	0.05697	0.9357	0.02805	0.93574	0.0371
0.93376	0.05676	0.93375	0.02764	0.93378	0.036
0.93176	0.0563	0.93177	0.02752	0.93182	0.03531
0.92983	0.05542	0.92983	0.02731	0.92987	0.03505
0.92781	0.05438	0.92781	0.02657	0.9278	0.03426
0.92577	0.05346	0.92578	0.02542	0.92577	0.03304
0.9238	0.05279	0.92382	0.02433	0.92383	0.03162
0.92179	0.05211	0.92178	0.0238	0.92177	0.03085
0.91975	0.05087	0.91974	0.02347	0.91971	0.02995
0.91771	0.04932	0.91771	0.02298	0.91768	0.02898
0.91574	0.04796	0.91574	0.02204	0.91571	0.02793
0.91386	0.0472	0.91385	0.021	0.91382	0.02718
0.9118	0.04657	0.91178	0.0203	0.91177	0.02665
0.90977	0.0458	0.90977	0.02002	0.90976	0.02635
0.90782	0.04446	0.90784	0.01954	0.90779	0.02606
0.90577	0.04307	0.90576	0.01883	0.90578	0.02554
0.90381	0.042	0.90379	0.01766	0.9038	0.02455
0.90169	0.04146	0.90168	0.01658	0.90167	0.02412
0.89982	0.04115	0.89981	0.01567	0.89981	0.02414
0.89782	0.0404	0.89781	0.01518	0.89782	0.02451
0.89582	0.03928	0.89582	0.01452	0.89584	0.02408
0.89383	0.03843	0.89381	0.01361	0.89381	0.02314
0.89178	0.03787	0.89176	0.01238	0.89173	0.02174
0.8899	0.03764	0.88988	0.01169	0.88985	0.02111
0.88777	0.03693	0.88772	0.01139	0.88774	0.02091
0.88579	0.0359	0.88573	0.01132	0.88576	0.02129
0.88368	0.03496	0.8837	0.01082	0.8837	0.02111
0.88177	0.03438	0.88184	0.00988	0.88181	0.02024
0.87977	0.03423	0.87983	0.00897	0.87983	0.01905
0.8777	0.03371	0.87772	0.00854	0.87772	0.01828
0.87577	0.03278	0.8758	0.00853	0.87581	0.01796
0.87375	0.03117	0.87376	0.00821	0.87374	0.01751
0.87183	0.02971	0.87186	0.00739	0.87186	0.01678
0.86963	0.02874	0.86965	0.00614	0.86967	0.01558
0.86771	0.02823	0.86773	0.00521	0.86777	0.01445
0.86577	0.02771	0.86578	0.00474	0.86577	0.01328
0.86379	0.0266	0.86381	0.00452	0.86382	0.0121
0.86181	0.02545	0.86184	0.0041	0.86184	0.01053
0.85973	0.02449	0.85973	0.00314	0.85976	0.00863
0.85786	0.02398	0.85788	0.00204	0.85789	0.00677
0.85575	0.02371	0.85577	0.00122	0.85581	0.00535
0.85378	0.02283	0.85381	0.000974809	0.8538	0.00431
0.85168	0.02188	0.85169	0.000843749	0.85174	0.00339
0.84973	0.02052	0.84974	0.000107584	0.84975	0.00184
0.84783	0.0199	0.84783	-0.00106	0.84783	1.17022e-05
0.84577	0.01969	0.84578	-0.00212	0.84574	-0.00149
0.84381	0.01933	0.84384	-0.00269	0.84377	-0.00225
0.84176	0.01861	0.84177	-0.0029	0.84174	-0.00254
0.83987	0.01761	0.83986	-0.00339	0.83983	-0.00311
0.8378	0.01691	0.8378	-0.00464	0.83775	-0.00495
0.83571	0.01651	0.83571	-0.00588	0.83568	-0.00698
0.83373	0.01631	0.83376	-0.00702	0.83374	-0.00845
0.83179	0.01564	0.83178	-0.00701	0.83179	-0.00869
0.82988	0.01469	0.82983	-0.0068	0.82984	-0.00892
0.8278	0.01361	0.82776	-0.00777	0.82779	-0.00953
0.82584	0.0127	0.82582	-0.00985	0.82584	-0.01078
0.82384	0.01231	0.82382	-0.01197	0.82386	-0.0119
0.8218	0.01168	0.82176	-0.01328	0.82181	-0.01261
0.81975	0.01066	0.81972	-0.01402	0.8198	-0.01304
0.81769	0.00933	0.81771	-0.01478	0.81775	-0.01381
0.81576	0.0083	0.81579	-0.01603	0.81578	-0.01468
0.81383	0.00789	0.81384	-0.01774	0.81383	-0.01556
0.81181	0.00751	0.81182	-0.01902	0.81177	-0.01602
0.80978	0.0067	0.80978	-0.01971	0.80974	-0.01627
0.80775	0.00534	0.80778	-0.0199	0.80777	-0.01675
0.80584	0.0038	0.80585	-0.02039	0.80582	-0.01727
0.80377	0.00264	0.80373	-0.02136	0.80375	-0.01796
0.80174	0.00236	0.80168	-0.02209	0.80167	-0.01809
0.79978	0.00212	0.79979	-0.02271	0.79978	-0.01821
0.79782	0.00145	0.79783	-0.02251	0.79783	-0.01786
0.79584	0.000139084	0.79583	-0.02273	0.79583	-0.01833
0.79374	-0.00114	0.79376	-0.02319	0.79372	-0.01944
0.79182	-0.00183	0.79186	-0.02391	0.79182	-0.02066
0.78982	-0.00202	0.78988	-0.0245	0.78983	-0.02111
0.7877	-0.0026	0.78779	-0.02389	0.78773	-0.02089
0.78571	-0.00341	0.7857	-0.02257	0.78573	-0.02096
0.7837	-0.00461	0.78368	-0.02213	0.78371	-0.02176
0.78181	-0.00527	0.7818	-0.02304	0.78185	-0.02258
0.77978	-0.00545	0.77974	-0.0241	0.7798	-0.02305
0.77778	-0.0057	0.77776	-0.02448	0.77782	-0.02281
0.77579	-0.00636	0.77577	-0.02415	0.77585	-0.0231
0.77378	-0.00762	0.77379	-0.0237	0.77381	-0.02366
0.77178	-0.00854	0.77179	-0.02381	0.77181	-0.02444
0.76971	-0.0089	0.76971	-0.02439	0.76968	-0.02448
0.76776	-0.00891	0.76775	-0.02498	0.76777	-0.02415
0.76575	-0.00922	0.76574	-0.02521	0.76573	-0.02409
0.76384	-0.01021	0.76388	-0.02508	0.76384	-0.02475
0.76182	-0.01134	0.76185	-0.02514	0.76177	-0.0257
0.75974	-0.01244	0.75975	-0.02577	0.75971	-0.02645
0.7578	-0.01254	0.75782	-0.02671	0.75777	-0.02655
0.7558	-0.01243	0.75575	-0.02721	0.75576	-0.0264
0.75379	-0.01299	0.75379	-0.02711	0.75378	-0.0264
0.75166	-0.01406	0.75166	-0.02713	0.75163	-0.0275
0.74978	-0.01532	0.74976	-0.02753	0.74978	-0.02894
0.74782	-0.01586	0.74781	-0.02835	0.74782	-0.0297
0.74576	-0.01606	0.74576	-0.02902	0.74574	-0.02979
0.7438	-0.01623	0.74382	-0.0289	0.74378	-0.02966
0.74177	-0.01699	0.74176	-0.02852	0.74176	-0.03066
0.73988	-0.0184	0.73986	-0.02862	0.73988	-0.03179
0.73779	-0.01965	0.73775	-0.02955	0.73776	-0.03305
0.73575	-0.02017	0.73574	-0.03063	0.73574	-0.03349
0.73373	-0.02033	0.73375	-0.03125	0.73374	-0.03364
0.73176	-0.02104	0.73176	-0.03106	0.73176	-0.03408
0.72989	-0.02239	0.72987	-0.03048	0.72989	-0.03466
0.72777	-0.02392	0.72774	-0.0302	0.72773	-0.0354
0.72589	-0.02485	0.72585	-0.03068	0.72583	-0.03575
0.72384	-0.02529	0.72381	-0.03138	0.72381	-0.03588
0.72185	-0.0257	0.7218	-0.03185	0.72181	-0.03642
0.71974	-0.02642	0.71975	-0.03183	0.71974	-0.03733
0.71767	-0.02774	0.71768	-0.03175	0.71767	-0.03896
0.71579	-0.02906	0.71581	-0.03204	0.71583	-0.03994
0.71375	-0.02956	0.71377	-0.03294	0.7138	-0.04047
0.7118	-0.02942	0.71182	-0.03326	0.71181	-0.04018
0.70972	-0.02967	0.70975	-0.03316	0.70974	-0.04058
0.70781	-0.03049	0.70783	-0.03271	0.70788	-0.04151
0.70581	-0.0317	0.70583	-0.03271	0.70587	-0.04259
0.70374	-0.03255	0.70374	-0.03321	0.70378	-0.04288
0.70172	-0.03277	0.70173	-0.03385	0.70174	-0.04273
0.69973	-0.0327	0.69975	-0.03396	0.69975	-0.04291
0.69786	-0.03286	0.69785	-0.03353	0.69789	-0.04392
0.69577	-0.03379	0.69576	-0.03351	0.69581	-0.04518
0.69381	-0.03456	0.6938	-0.03389	0.6938	-0.04613
0.69182	-0.03483	0.69182	-0.03481	0.69181	-0.04657
0.68981	-0.0343	0.68983	-0.03526	0.68984	-0.04651
0.68777	-0.03423	0.68781	-0.03505	0.68777	-0.04694
0.68571	-0.03479	0.68571	-0.03424	0.68567	-0.04753
0.68374	-0.03594	0.68376	-0.0339	0.68368	-0.04789
0.68177	-0.03663	0.68176	-0.03438	0.68174	-0.04754
0.67982	-0.0368	0.67981	-0.0351	0.67978	-0.0472
0.6778	-0.03661	0.67779	-0.03557	0.67776	-0.04728
0.67577	-0.03668	0.67577	-0.03553	0.67573	-0.0483
0.67381	-0.03731	0.67383	-0.03523	0.67381	-0.04967
0.67179	-0.03807	0.67177	-0.03526	0.6718	-0.05041
0.66974	-0.03829	0.66969	-0.03565	0.66969	-0.0499
0.66772	-0.03807	0.6677	-0.03597	0.66771	-0.04926
0.66579	-0.03773	0.66575	-0.03569	0.66579	-0.04943
0.66388	-0.038	0.66387	-0.03493	0.66388	-0.05054
0.66179	-0.03874	0.66179	-0.03435	0.6618	-0.05115
0.65977	-0.03935	0.65977	-0.03435	0.65978	-0.05119
0.65783	-0.03947	0.65783	-0.03507	0.65783	-0.05034
0.65579	-0.03922	0.65579	-0.03544	0.6558	-0.0502
0.65378	-0.0392	0.65379	-0.03531	0.65379	-0.05082
0.65167	-0.03952	0.65167	-0.035	0.65166	-0.05225
0.64981	-0.0399	0.64982	-0.03515	0.64982	-0.05294
0.6478	-0.03983	0.64783	-0.0358	0.64782	-0.05278
0.6458	-0.03929	0.64579	-0.03655	0.64582	-0.0524
0.64381	-0.03873	0.64379	-0.03656	0.6438	-0.05274
0.64176	-0.03874	0.64176	-0.03598	0.64175	-0.05365
0.63986	-0.03913	0.63988	-0.03568	0.63987	-0.05437
0.63775	-0.03936	0.63774	-0.03603	0.63774	-0.0541
0.63575	-0.03886	0.63575	-0.03695	0.63578	-0.05337
0.63371	-0.03793	0.63371	-0.03777	0.63371	-0.05324
0.63182	-0.03717	0.63184	-0.03783	0.63185	-0.05403
0.62981	-0.03681	0.62986	-0.03741	0.62984	-0.0554
0.62773	-0.03663	0.62776	-0.0371	0.62776	-0.05611
0.62581	-0.03637	0.62583	-0.03735	0.62582	-0.05555
0.62374	-0.03586	0.62374	-0.03787	0.62377	-0.05477
0.62185	-0.03515	0.62187	-0.03788	0.62189	-0.05481
0.61966	-0.03469	0.61965	-0.03722	0.6197	-0.05572
0.61773	-0.03469	0.61772	-0.03636	0.61779	-0.05691
0.61578	-0.03456	0.61573	-0.03574	0.61583	-0.05738
0.6138	-0.03395	0.61378	-0.03618	0.61382	-0.05708
0.61181	-0.03303	0.6118	-0.03633	0.61182	-0.05637
0.60972	-0.0326	0.6097	-0.03634	0.6097	-0.05656
0.60787	-0.03279	0.60787	-0.03581	0.60785	-0.05758
0.60577	-0.03332	0.6058	-0.03545	0.60575	-0.05838
0.6038	-0.03356	0.60384	-0.0357	0.60373	-0.05796
0.60169	-0.03328	0.60173	-0.03627	0.60166	-0.05701
0.59977	-0.03268	0.59979	-0.03651	0.59973	-0.05645
0.59786	-0.03261	0.59784	-0.03589	0.59782	-0.05671
0.59576	-0.03291	0.59574	-0.03514	0.59575	-0.05719
0.59385	-0.03329	0.59381	-0.03511	0.5938	-0.0572
0.59178	-0.03321	0.59174	-0.03581	0.59175	-0.0569
0.58985	-0.03277	0.58982	-0.03656	0.58983	-0.05708
0.58778	-0.03211	0.58777	-0.03673	0.58778	-0.0575
0.58571	-0.03188	0.58568	-0.0366	0.58569	-0.05835
0.58375	-0.03215	0.58371	-0.03664	0.58373	-0.05901
0.58177	-0.03205	0.58177	-0.03715	0.58177	-0.05937
0.57984	-0.03163	0.57985	-0.03799	0.57984	-0.05929
0.57778	-0.03091	0.57778	-0.03838	0.57777	-0.05931
0.57584	-0.03044	0.57583	-0.03832	0.57582	-0.0599
0.57382	-0.03041	0.57383	-0.03787	0.57386	-0.06079
0.57178	-0.03043	0.57179	-0.03785	0.57183	-0.06104
0.56976	-0.02996	0.56979	-0.03837	0.5698	-0.06078
0.56774	-0.02909	0.56773	-0.03898	0.56773	-0.06006
0.56579	-0.02831	0.56578	-0.03921	0.56577	-0.05957
0.56383	-0.02838	0.56384	-0.039	0.56385	-0.05983
0.56182	-0.0285	0.56185	-0.03844	0.56177	-0.05973
0.55986	-0.02874	0.55982	-0.03843	0.55977	-0.05909
0.55786	-0.02819	0.55783	-0.03879	0.55779	-0.0574
0.55589	-0.02733	0.55587	-0.0393	0.55588	-0.05649
0.55375	-0.02684	0.55374	-0.03888	0.55376	-0.05587
0.55168	-0.02703	0.55168	-0.0379	0.55166	-0.05537
0.5498	-0.02732	0.54983	-0.03737	0.54978	-0.05438
0.54781	-0.02723	0.54782	-0.03731	0.54782	-0.05348
0.54576	-0.02673	0.54577	-0.03756	0.54582	-0.05303
0.54366	-0.0258	0.54369	-0.03747	0.54372	-0.0529
0.54178	-0.02567	0.5418	-0.03707	0.54183	-0.05278
0.53978	-0.026	0.53983	-0.03676	0.53986	-0.05242
0.53771	-0.026	0.53772	-0.03677	0.5378	-0.05198
0.53571	-0.02534	0.53572	-0.0369	0.53578	-0.05144
0.5337	-0.02446	0.53373	-0.037	0.53377	-0.05081
0.53183	-0.02385	0.53181	-0.03658	0.53186	-0.05126
0.52979	-0.02373	0.52982	-0.03604	0.52979	-0.05164
0.52781	-0.02399	0.5278	-0.03567	0.52779	-0.05168
0.52581	-0.02388	0.52582	-0.03582	0.52578	-0.05098
0.5238	-0.02327	0.52381	-0.03606	0.52374	-0.05042
0.5218	-0.02263	0.5218	-0.03599	0.52176	-0.05037
0.51969	-0.02238	0.51969	-0.03567	0.51965	-0.05082
0.51775	-0.02251	0.51777	-0.03519	0.51773	-0.05096
0.51573	-0.02227	0.51575	-0.03486	0.5157	-0.05023
0.51383	-0.02148	0.51384	-0.03514	0.51383	-0.04938
0.51181	-0.0202	0.51178	-0.03562	0.51179	-0.04923
0.50975	-0.01981	0.50969	-0.03567	0.50972	-0.04961
0.5078	-0.02026	0.5078	-0.03488	0.50782	-0.04958
0.50577	-0.0208	0.50575	-0.03419	0.5058	-0.04924
0.50381	-0.02081	0.50379	-0.03382	0.5038	-0.0486
0.50168	-0.01989	0.50165	-0.03406	0.50167	-0.0484
0.49979	-0.01875	0.49978	-0.03418	0.49978	-0.04867
0.49783	-0.01833	0.49785	-0.03381	0.49782	-0.04919
0.49577	-0.01826	0.49581	-0.03314	0.49576	-0.04921
0.4938	-0.01808	0.49386	-0.03261	0.4938	-0.04897
0.49178	-0.01718	0.49179	-0.03254	0.49178	-0.04851
0.48989	-0.01608	0.4899	-0.03287	0.48986	-0.04833
0.48777	-0.01525	0.48779	-0.03264	0.48774	-0.04881
0.4858	-0.01514	0.48577	-0.03217	0.48574	-0.04959
0.48379	-0.01548	0.48377	-0.03136	0.48374	-0.04989
0.48174	-0.01539	0.48174	-0.03106	0.48175	-0.04947
0.47992	-0.01493	0.47987	-0.03098	0.47985	-0.04878
0.47777	-0.01437	0.47776	-0.03114	0.47775	-0.04907
0.47586	-0.01414	0.47584	-0.03124	0.47585	-0.04995
0.4738	-0.01434	0.47379	-0.03102	0.4738	-0.05109
0.47181	-0.01431	0.47182	-0.03078	0.47184	-0.05105
0.4697	-0.01372	0.4697	-0.03098	0.46973	-0.05074
0.46761	-0.01268	0.46759	-0.03161	0.46768	-0.05059
0.46577	-0.01209	0.46576	-0.03185	0.46585	-0.05145
0.46376	-0.01234	0.46378	-0.03148	0.46382	-0.05212
0.46178	-0.01284	0.4618	-0.03085	0.46183	-0.05244
0.45971	-0.01301	0.4597	-0.03061	0.45976	-0.05204
0.45783	-0.01234	0.45786	-0.03071	0.45788	-0.05142
0.45583	-0.01145	0.45582	-0.03112	0.45584	-0.05159
0.45373	-0.0108	0.4537	-0.03111	0.45372	-0.05194
0.45171	-0.01057	0.45168	-0.03073	0.45169	-0.05201
0.44974	-0.01049	0.44972	-0.03011	0.44976	-0.05157
0.44784	-0.00992	0.44785	-0.03013	0.44783	-0.05086
0.44574	-0.00887	0.44576	-0.03059	0.44572	-0.05061
0.44378	-0.00819	0.44379	-0.03092	0.44373	-0.05101
0.44182	-0.00812	0.44181	-0.03061	0.44178	-0.05177
0.4398	-0.00853	0.43981	-0.02971	0.4398	-0.05207
0.43776	-0.00891	0.43777	-0.02898	0.43774	-0.05129
0.43571	-0.00896	0.43569	-0.02879	0.43567	-0.05042
0.43374	-0.00856	0.43375	-0.02889	0.43373	-0.04997
0.43175	-0.00831	0.43177	-0.02916	0.43178	-0.05071
0.42981	-0.00833	0.42982	-0.02876	0.42988	-0.05157
0.42781	-0.00843	0.4278	-0.02804	0.42784	-0.05195
0.42578	-0.00832	0.42576	-0.02743	0.42577	-0.05154
0.42381	-0.00805	0.42381	-0.02752	0.42379	-0.05133
0.42178	-0.00769	0.42178	-0.02765	0.42177	-0.05177
0.41972	-0.00777	0.41971	-0.0273	0.41968	-0.05258
0.41772	-0.00818	0.4177	-0.02647	0.41769	-0.05287
0.41576	-0.00841	0.41577	-0.02567	0.41574	-0.05254
0.41387	-0.00843	0.41386	-0.02546	0.41386	-0.05168
0.41178	-0.00792	0.41179	-0.0256	0.41176	-0.05159
0.40978	-0.00758	0.40976	-0.02581	0.40975	-0.05168
0.40783	-0.00749	0.40782	-0.02556	0.40783	-0.05162
0.40579	-0.00777	0.40578	-0.02511	0.40581	-0.05056
0.4039	-0.00757	0.40383	-0.0247	0.4038	-0.0491
0.40179	-0.00702	0.40178	-0.02479	0.40166	-0.04821
0.39988	-0.00657	0.39986	-0.0251	0.39982	-0.04802
0.39785	-0.00632	0.39786	-0.025	0.39783	-0.04802
0.39581	-0.00646	0.39584	-0.02432	0.39582	-0.04739
0.39377	-0.00693	0.3938	-0.02371	0.39379	-0.04596
0.39174	-0.0069	0.39177	-0.02343	0.39174	-0.04461
0.38987	-0.00626	0.38987	-0.02371	0.38987	-0.04404
0.38764	-0.00541	0.38766	-0.02399	0.38772	-0.04448
0.38564	-0.00491	0.38569	-0.02411	0.38575	-0.04501
0.38365	-0.0047	0.38366	-0.02344	0.38371	-0.04496
0.38176	-0.00449	0.38176	-0.02294	0.38183	-0.04432
0.37978	-0.00398	0.37979	-0.02292	0.37985	-0.04376
0.37772	-0.00365	0.37772	-0.02354	0.37776	-0.04384
0.3758	-0.00365	0.3758	-0.02383	0.37583	-0.0444
0.37375	-0.00416	0.37374	-0.02354	0.37375	-0.04495
0.37184	-0.00462	0.37186	-0.02292	0.37185	-0.04482
0.36967	-0.00494	0.36968	-0.02267	0.36967	-0.04461
0.36775	-0.00479	0.36775	-0.02307	0.36775	-0.0446
0.36579	-0.00459	0.36581	-0.02362	0.36578	-0.04535
0.36381	-0.00488	0.36381	-0.02369	0.36378	-0.04578
0.36181	-0.0052	0.36182	-0.02336	0.36179	-0.04561
0.35972	-0.00559	0.35974	-0.02296	0.35971	-0.04486
0.35786	-0.00546	0.35788	-0.02294	0.35785	-0.04473
0.35576	-0.00541	0.35576	-0.02338	0.35574	-0.04494
0.35378	-0.00527	0.35379	-0.02362	0.35378	-0.04524
0.35169	-0.00548	0.35168	-0.02333	0.3517	-0.04493
0.34972	-0.00614	0.34973	-0.0227	0.34971	-0.04442
0.34781	-0.00651	0.34783	-0.0222	0.3478	-0.04362
0.34576	-0.00643	0.34574	-0.02218	0.34576	-0.04372
0.34381	-0.00605	0.34377	-0.02245	0.3438	-0.04428
0.34178	-0.006	0.34176	-0.02262	0.34177	-0.04518
0.33987	-0.00661	0.33986	-0.02233	0.33986	-0.04525
0.33779	-0.00712	0.33777	-0.02202	0.33778	-0.04458
0.33571	-0.00722	0.33569	-0.02196	0.33571	-0.04398
0.33376	-0.00707	0.33376	-0.02236	0.33376	-0.04394
0.33177	-0.0072	0.33179	-0.02275	0.33179	-0.04448
0.32983	-0.00764	0.32986	-0.02261	0.32985	-0.04448
0.32778	-0.00832	0.32779	-0.02182	0.32776	-0.04419
0.32586	-0.00875	0.32583	-0.0215	0.32581	-0.04353
0.32386	-0.00883	0.32385	-0.02179	0.32384	-0.04337
0.32182	-0.00865	0.32183	-0.02228	0.32179	-0.04394
0.31978	-0.0089	0.31976	-0.02233	0.31972	-0.04447
0.31774	-0.00961	0.31771	-0.02169	0.31772	-0.04456
0.31581	-0.01077	0.31579	-0.02102	0.31579	-0.04392
0.31383	-0.01115	0.31386	-0.02049	0.31385	-0.0436
0.31179	-0.01054	0.31178	-0.02078	0.31179	-0.044
0.30974	-0.00969	0.30974	-0.02141	0.30977	-0.04483
0.30774	-0.00935	0.30776	-0.0216	0.30778	-0.04561
0.30581	-0.00987	0.30585	-0.02118	0.30587	-0.04556
0.30372	-0.01048	0.30373	-0.02052	0.30378	-0.0453
0.30167	-0.01073	0.30167	-0.02021	0.30168	-0.04537
0.29976	-0.01046	0.29976	-0.02051	0.29981	-0.04623
0.29782	-0.01036	0.29784	-0.02096	0.29784	-0.04705
0.29583	-0.01072	0.2958	-0.02114	0.29584	-0.04739
0.29373	-0.01117	0.29373	-0.02064	0.29374	-0.04693
0.29184	-0.01116	0.29181	-0.02019	0.29181	-0.0467
0.28982	-0.01115	0.28983	-0.02019	0.28984	-0.04646
0.28775	-0.01095	0.28776	-0.02079	0.28772	-0.04662
0.28573	-0.01103	0.28575	-0.02136	0.28569	-0.04633
0.28369	-0.01139	0.28372	-0.02093	0.28369	-0.04617
0.28183	-0.0118	0.28183	-0.02083	0.28182	-0.04564
0.27979	-0.01177	0.27979	-0.02075	0.27976	-0.04546
0.27778	-0.01159	0.27781	-0.02134	0.27781	-0.0455
0.27578	-0.01156	0.27578	-0.02172	0.27581	-0.04579
0.27379	-0.01229	0.27377	-0.02192	0.27378	-0.04589
0.2718	-0.01341	0.27178	-0.02166	0.27179	-0.04504
0.26969	-0.01409	0.26969	-0.02119	0.26963	-0.04403
0.26776	-0.01359	0.26772	-0.02127	0.26772	-0.04353
0.26576	-0.01283	0.26573	-0.02186	0.26572	-0.04383
0.26387	-0.01257	0.26383	-0.02259	0.26387	-0.04419
0.2618	-0.01312	0.26179	-0.0227	0.26179	-0.04376
0.25974	-0.01394	0.25972	-0.02224	0.25974	-0.04299
0.2578	-0.01452	0.25779	-0.02176	0.2578	-0.04281
0.2558	-0.01459	0.25577	-0.02166	0.25579	-0.04341
0.2538	-0.01459	0.25379	-0.02255	0.2538	-0.0442
0.25164	-0.01492	0.25165	-0.02315	0.25164	-0.04428
0.24977	-0.01534	0.24978	-0.02296	0.24977	-0.04382
0.24784	-0.01542	0.24783	-0.02206	0.24784	-0.04305
0.24579	-0.01547	0.24578	-0.02148	0.24576	-0.04287
0.24382	-0.01519	0.24383	-0.02158	0.24377	-0.04296
0.2418	-0.01517	0.24179	-0.02214	0.24174	-0.04353
0.23988	-0.01554	0.23988	-0.02231	0.23986	-0.04335
0.23778	-0.01607	0.23778	-0.02206	0.23777	-0.04284
0.23579	-0.01633	0.23575	-0.02177	0.23576	-0.0425
0.23376	-0.01614	0.23375	-0.02185	0.23376	-0.04328
0.23175	-0.01603	0.23178	-0.02225	0.23174	-0.04415
0.22983	-0.01622	0.22988	-0.02272	0.22987	-0.04474
0.22772	-0.01676	0.22772	-0.02304	0.22776	-0.0443
0.2258	-0.01688	0.2258	-0.02293	0.22582	-0.0438
0.22374	-0.01665	0.22378	-0.02287	0.22381	-0.04359
0.2218	-0.01618	0.22183	-0.02308	0.22183	-0.04397
0.21973	-0.01629	0.21975	-0.02361	0.2198	-0.04405
0.21765	-0.01678	0.21767	-0.0239	0.2177	-0.04365
0.21581	-0.01748	0.21581	-0.02388	0.21584	-0.04252
0.21381	-0.01786	0.21382	-0.0234	0.21381	-0.0418
0.2118	-0.01782	0.21181	-0.02329	0.21181	-0.04182
0.20973	-0.01778	0.20973	-0.02391	0.20972	-0.04256
0.20782	-0.01804	0.20785	-0.0249	0.2078	-0.043
0.20582	-0.01874	0.20587	-0.02545	0.20583	-0.04265
0.20373	-0.01944	0.20376	-0.02538	0.20373	-0.04192
0.20172	-0.01961	0.20174	-0.02498	0.20174	-0.04186
0.19976	-0.01926	0.19977	-0.02489	0.19978	-0.04234
0.19785	-0.01886	0.19787	-0.0253	0.19788	-0.04313
0.19574	-0.01927	0.19573	-0.02595	0.19576	-0.04298
0.1938	-0.02	0.19376	-0.02621	0.19377	-0.04192
0.19184	-0.02056	0.1918	-0.02618	0.19179	-0.04142
0.18983	-0.02047	0.18981	-0.02597	0.18978	-0.04193
0.18778	-0.02019	0.18776	-0.02617	0.18773	-0.04292
0.18572	-0.02043	0.1857	-0.0265	0.18571	-0.04325
0.18377	-0.02107	0.18376	-0.02705	0.18374	-0.04287
0.18177	-0.02199	0.18177	-0.02712	0.18175	-0.04217
0.17984	-0.02242	0.17984	-0.02674	0.17981	-0.0423
0.17782	-0.0227	0.17778	-0.02635	0.17781	-0.04306
0.17581	-0.02295	0.17577	-0.02627	0.17578	-0.04397
0.17381	-0.0237	0.17383	-0.02653	0.17381	-0.04417
0.17181	-0.02459	0.17181	-0.02659	0.17181	-0.04354
0.16974	-0.02514	0.16974	-0.02616	0.16972	-0.04282
0.16772	-0.02514	0.1677	-0.02563	0.16771	-0.04321
0.16576	-0.02507	0.16574	-0.02533	0.16576	-0.04437
0.16386	-0.02508	0.16387	-0.02554	0.16387	-0.04551
0.1618	-0.02551	0.1618	-0.02574	0.16179	-0.04543
0.1598	-0.0263	0.15979	-0.02589	0.15978	-0.04494
0.15783	-0.02676	0.15784	-0.02567	0.15781	-0.04452
0.1558	-0.02653	0.15582	-0.02536	0.15579	-0.04493
0.15379	-0.02604	0.15379	-0.02556	0.1538	-0.04534
0.15166	-0.02615	0.15165	-0.02596	0.15167	-0.04566
0.14975	-0.0269	0.14976	-0.02651	0.14978	-0.04547
0.14777	-0.02721	0.14778	-0.02654	0.1478	-0.04541
0.14579	-0.02699	0.14581	-0.02647	0.14581	-0.04558
0.14378	-0.02642	0.1438	-0.02638	0.1438	-0.0461
0.14176	-0.02639	0.14175	-0.02684	0.14175	-0.04648
0.13987	-0.02692	0.1399	-0.02773	0.13988	-0.04617
0.13774	-0.028	0.13779	-0.02843	0.13774	-0.04528
0.13575	-0.02874	0.13577	-0.02851	0.13577	-0.04473
0.13372	-0.02876	0.13371	-0.02825	0.13371	-0.04507
0.13185	-0.02894	0.13181	-0.02823	0.13184	-0.04611
0.12983	-0.02951	0.12982	-0.0289	0.12983	-0.04671
0.12775	-0.03064	0.12777	-0.02954	0.12774	-0.04639
0.12581	-0.03144	0.12583	-0.03005	0.12581	-0.04581
0.12377	-0.03147	0.12376	-0.02989	0.12374	-0.04578
0.12188	-0.03109	0.12186	-0.02973	0.12186	-0.04647
0.1197	-0.03076	0.11967	-0.02984	0.11969	-0.04691
0.11774	-0.03072	0.11774	-0.03036	0.11774	-0.0469
0.11577	-0.03128	0.11577	-0.03104	0.11579	-0.04594
0.11381	-0.03156	0.11379	-0.03137	0.11379	-0.04548
0.11181	-0.03147	0.1118	-0.03111	0.11178	-0.04566
0.10972	-0.03118	0.1097	-0.0308	0.1097	-0.04636
0.10787	-0.03142	0.10784	-0.03076	0.10785	-0.04668
0.10578	-0.03209	0.10575	-0.03143	0.10577	-0.04642
0.1038	-0.03254	0.10377	-0.03179	0.10378	-0.04583
0.10172	-0.03255	0.10169	-0.03169	0.1017	-0.04557
0.09975	-0.03209	0.09976	-0.03096	0.09976	-0.04556
0.09785	-0.03183	0.09783	-0.03056	0.09783	-0.04566
0.09579	-0.03216	0.09575	-0.03082	0.09575	-0.04502
0.09382	-0.03305	0.09383	-0.03134	0.09381	-0.04421
0.09176	-0.03369	0.09177	-0.03162	0.09177	-0.04346
0.08986	-0.03336	0.08987	-0.03104	0.08985	-0.04375
0.08778	-0.03315	0.08779	-0.03042	0.08776	-0.04469
0.08571	-0.03327	0.08568	-0.03026	0.0857	-0.0456
0.08374	-0.03419	0.08373	-0.03054	0.08376	-0.04542
0.08177	-0.03507	0.08176	-0.03088	0.08181	-0.04482
0.07987	-0.03534	0.07985	-0.03061	0.07985	-0.04425
0.07781	-0.03515	0.0778	-0.02986	0.07777	-0.04432
0.07585	-0.03481	0.07586	-0.02927	0.0758	-0.04477
0.07379	-0.03497	0.07383	-0.02917	0.07383	-0.045
0.07175	-0.03551	0.07177	-0.0296	0.0718	-0.04457
0.06971	-0.03595	0.06972	-0.02995	0.06977	-0.04422
0.06769	-0.03581	0.0677	-0.03001	0.06772	-0.0445
0.06573	-0.03559	0.06578	-0.02933	0.06578	-0.04558
0.06382	-0.0354	0.06385	-0.0291	0.06386	-0.04633
0.06179	-0.03562	0.06181	-0.02956	0.06181	-0.04637
0.05978	-0.03616	0.05977	-0.03045	0.05978	-0.04619
0.05778	-0.03653	0.05775	-0.03098	0.05778	-0.04629
0.05585	-0.03625	0.05584	-0.03094	0.05586	-0.04715
0.05375	-0.03578	0.05374	-0.03067	0.05374	-0.04795
0.05166	-0.03567	0.05164	-0.03052	0.05164	-0.04835
0.04977	-0.03638	0.04975	-0.03104	0.04975	-0.04817
0.0478	-0.03691	0.04779	-0.03187	0.0478	-0.04809
0.04584	-0.03726	0.04583	-0.03212	0.04582	-0.04867
0.04374	-0.03699	0.04373	-0.03182	0.04374	-0.05015
0.04182	-0.0369	0.04183	-0.03145	0.04184	-0.05129
0.03983	-0.03722	0.03982	-0.03165	0.03985	-0.05157
0.03773	-0.03789	0.03774	-0.03235	0.03776	-0.05102
0.03572	-0.03843	0.03572	-0.03316	0.03572	-0.05102
0.03373	-0.03845	0.03372	-0.03314	0.03371	-0.05168
0.03183	-0.03824	0.03182	-0.03262	0.03182	-0.05325
0.02976	-0.03841	0.02977	-0.03224	0.02975	-0.0537
0.02782	-0.03912	0.0278	-0.03227	0.02779	-0.05317
0.02581	-0.03998	0.0258	-0.03288	0.02579	-0.05196
0.02378	-0.04053	0.02378	-0.03364	0.0238	-0.05177
0.02178	-0.04093	0.02179	-0.03387	0.02181	-0.05212
0.01967	-0.04095	0.01969	-0.03401	0.01969	-0.05184
0.01774	-0.04118	0.01776	-0.03428	0.01775	-0.05127
0.01575	-0.04255	0.01576	-0.03555	0.01571	-0.0502
0.01385	-0.04126	0.01384	-0.03541	0.01385	-0.05158
0.01181	-0.04173	0.0118	-0.03527	0.01182	-0.05052
0.00976	-0.0436	0.00976	-0.03955	0.00977	-0.04844
0.00783	-0.04157	0.00783	-0.03558	0.00785	-0.05333
0.00582	-0.04624	0.00581	-0.03687	0.00585	-0.04451
0.00382	-0.04873	0.00381	-0.04533	0.00381	-0.04494
0.00175	-0.04235	0.00169	-0.03727	0.00169	-0.06348
1.01725e-05	-0.04223	-6.10352e-05	-0.02643	-9.15527e-05	0.000455565

## Sheet: Fig.3c
	length （mm）
				1	2	3	4	5
	S1		original	5	5	5	5	5
		1st Cycle	stretch	15	15	15	15	15
	S2		recovery	8.35	8.4	8.6	8.4	9.05
		2nd Cycle	stretch	15	15	15	15	15
			recovery	9.15	9.2	9.35	8.9	9.45
		incubation for 2h
	S3	3rd Cycle	healing	5.92	5.85	5.88	5.83	5.92
			stretch	15	15	15	15	15
			recovery	8.6	8.25	8.45	8.5	8.9

## Sheet: Fig.3e
	rTRM7		dehydrated rTRM7		rehydrated rTRM7
Strain (mm/mm)	Stress (Mpa)	Strain (mm/mm)	Stress (Mpa)	Strain (mm/mm)	Stress (Mpa)
0.00353	0.00412	0.0035	1.07299	0.00349	0.0415
0.0078	-0.01756	0.00785	2.15627	0.00781	0.11766
0.01201	-0.00523	0.01199	3.2105	0.01196	0.08305
0.01608	0.000795572	0.01626	4.09844	0.01625	0.01186
0.02024	0.00702	0.02024	4.66743	0.02026	0.03241
0.0243	0.01746	0.02435	5.40535	0.02437	0.06851
0.02836	0.02365	0.0283	5.94694	0.02831	0.11897
0.03237	0.02906	0.03238	6.93984	0.03244	0.20008
0.03646	0.03922	0.0363	7.83679	0.03632	0.19043
0.04032	0.04716	0.04034	8.50341	0.0404	0.20532
0.04434	0.05443	0.04435	8.98701	0.04436	0.27043
0.04828	0.06192	0.04847	10.1452	0.04853	0.13797
0.05243	0.06892	0.05245	10.8816	0.05248	0.13432
0.05638	0.07594	0.05646	11.483	0.05646	0.08864
0.06042	0.08275	0.06033	12.0851	0.06028	0.06141
0.06429	0.08988	0.06446	12.834	0.06442	0.15299
0.0684	0.09704	0.06835	13.3194	0.06829	0.19357
0.07238	0.10455	0.07243	14.2394	0.07239	0.23976
0.07635	0.11174	0.07639	15.0231	0.07637	0.31427
0.08032	0.11935	0.08051	16.0045	0.08056	0.41082
0.08441	0.1268	0.08435	16.6835	0.08444	0.38117
0.0884	0.13466	0.08842	17.6913	0.08844	0.39937
0.09237	0.14271	0.09235	18.7218	0.09235	0.4682
0.0963	0.15099	0.09632	20.0104	0.09637	0.36622
0.10038	0.15927	0.10049	21.2167	0.10046	0.27326
0.10441	0.16745	0.10442	22.4245	0.10439	0.25251
0.10846	0.1761	0.10845	23.665	0.10843	0.36358
0.11235	0.18532	0.11236	24.6684	0.11231	0.42283
0.11639	0.19465	0.11638	25.6878	0.11647	0.46623
0.12039	0.20406	0.12027	26.587	0.12041	0.53465
0.12435	0.21302	0.12431	27.3325	0.12447	0.45666
0.12836	0.22144	0.12823	27.9655	0.12839	0.51164
0.13238	0.22918	0.13245	5.10249	0.13253	0.45339
0.13651	0.23668	0.13643	-1.21752	0.13641	0.41313
0.14039	0.24456	0.14048	-4.67114	0.14044	0.44484
0.14437	0.25236			0.14435	0.43774
0.14831	0.25992			0.14845	0.45482
0.1524	0.2669			0.15245	0.49348
0.15638	0.27391			0.1565	0.54343
0.16041	0.28055			0.16036	0.61762
0.16438	0.28713			0.16443	0.66198
0.16844	0.29392			0.16839	0.67405
0.17238	0.30081			0.1724	0.60694
0.17638	0.30767			0.17636	0.58518
0.18023	0.31458			0.18047	0.58918
0.18442	0.32081			0.18444	0.55489
0.18841	0.32739			0.18845	0.57593
0.19243	0.33346			0.19234	0.63162
0.19633	0.33924			0.19635	0.54316
0.20041	0.34489			0.20039	0.5152
0.20438	0.35094			0.20445	0.57323
0.20835	0.35672			0.2085	0.60094
0.2123	0.36256			0.2125	0.71343
0.21636	0.36822			0.21652	0.7766
0.22038	0.37389			0.22041	0.72925
0.22433	0.37992			0.2244	0.63617
0.22834	0.38596			0.22836	0.62816
0.23237	0.39208			0.23246	0.55357
0.23647	0.39797			0.23644	0.57631
0.24043	0.40423			0.24045	0.67189
0.24434	0.41058			0.24435	0.74606
0.24834	0.41761			0.24844	0.78979
0.25241	0.42467			0.25242	0.81363
0.25636	0.43146			0.25645	0.8856
0.26044	0.43802			0.26037	0.80315
0.26438	0.44385			0.2644	0.79271
0.2685	0.4497			0.26835	0.70808
0.27237	0.45539			0.27237	0.60429
0.27638	0.46068			0.27631	0.65299
0.28028	0.46611			0.28054	0.67547
0.28438	0.47071			0.28452	0.75239
0.28835	0.47466			0.28852	0.85493
0.29241	0.47837			0.29242	0.83802
0.2964	0.48226			0.2964	0.84144
0.30045	0.48575			0.30042	0.85454
0.30436	0.48945			0.30436	0.84104
0.30838	0.49311			0.30839	0.83665
0.31228	0.49668			0.31238	0.89257
0.31638	0.50002			0.31654	0.83256
0.3204	0.50385			0.32042	0.78975
0.3244	0.50762			0.32439	0.77306
0.32835	0.51196			0.32836	0.75767
0.33231	0.5161			0.33244	0.8036
0.33651	0.52027			0.33644	0.79709
0.34034	0.5244			0.34042	0.90401
0.34442	0.52842			0.3444	0.9693
0.34834	0.53232			0.34843	0.9969
0.35247	0.5359			0.35236	0.91485
0.35636	0.53939			0.35637	0.80348
0.36037	0.54351			0.36031	0.86395
0.36432	0.54742			0.36459	0.87919
0.3685	0.55123			0.36847	0.8567
0.37243	0.55529			0.37251	0.92216
0.37641	0.55957			0.37635	0.95113
0.38033	0.56386			0.38047	1.01809
0.3844	0.56781			0.38442	1.03718
0.38834	0.57194			0.3885	1.08943
0.3924	0.57559			0.3924	1.03429
0.39636	0.57946			0.39641	0.91878
0.40048	0.58338			0.40042	0.92755
0.40439	0.58717			0.4044	0.92717
0.40838	0.59155			0.4084	0.81634
0.41231	0.59567			0.41238	0.83174
0.41633	0.59979			0.41653	0.88061
0.42041	0.60382			0.42046	0.9711
0.4244	0.60739			0.42444	1.07663
0.42844	0.61114			0.42835	1.10146
0.43234	0.614			0.43242	1.09668
0.43645	0.61697			0.43635	0.99651
0.44033	0.62031			0.44043	1.00633
0.44435	0.62342			0.44448	0.98348
0.44828	0.62608			0.44859	0.95685
0.45245	0.62909			0.45247	0.9969
0.45641	0.63232			0.45644	0.98978
0.46041	0.63582			0.46032	1.04813
0.46431	0.63907			0.4644	1.10196
0.46842	0.64236			0.46836	1.15521
0.47237	0.64535			0.47246	1.10506
0.47641	0.64823			0.47638	1.06735
0.48031	0.65174			0.48045	1.08788
0.48442	0.65544			0.48439	1.06689
0.48836	0.65962			0.4884	1.07531
0.49237	0.66323			0.49235	1.02121
0.49635	0.66679			0.49643	0.96907
0.50043	0.6702			0.5004	0.99727
0.50447	0.67365			0.50436	1.00033
0.50838	0.67739			0.50834	1.16127
0.51233	0.6811			0.51233	1.22605
0.51631	0.68484			0.5164	1.26608
0.52038	0.68919			0.5203	1.19347
0.52438	0.69268			0.52446	1.11462
0.52843	0.69605			0.52846	1.11273
0.53241	0.69905			0.53256	1.02465
0.53646	0.70236			0.53644	1.04531
0.54034	0.7056			0.54045	1.0674
0.54434	0.70895			0.54438	1.04023
0.54831	0.71185			0.54852	1.05232
0.55241	0.71435			0.55248	1.16257
0.5564	0.71656			0.55646	1.19652
0.56041	0.71902			0.56032	1.22685
0.56431	0.72173			0.56443	1.2552
0.56842	0.72458			0.56836	1.17416
0.57236	0.7267			0.57244	1.10149
0.57638	0.72939			0.57638	1.09877
0.58031	0.73182			0.58053	1.09467
0.58442	0.7343			0.58441	1.1611
0.5884	0.73679			0.58842	1.18368
0.5924	0.73892			0.59234	1.23665
0.59632	0.74149			0.59632	1.28765
0.60039	0.74432			0.60039	1.28037
0.60442	0.74688			0.6044	1.2919
0.6084	0.74987			0.60849	1.28596
0.61235	0.75297			0.6124	1.27035
0.61637	0.75623			0.6165	1.17418
0.62036	0.75972			0.62041	1.11571
0.62435	0.76297			0.62445	1.12157
0.62837	0.766			0.6284	1.13981
0.63239	0.76869			0.63252	1.19895
0.63649	0.77156			0.63643	1.27568
0.64036	0.77428			0.64045	1.28796
0.64434	0.77739			0.64436	1.29745
0.64833	0.78021			0.64846	1.28456
0.65239	0.78239			0.65241	1.38029
0.6564	0.78439			0.65629	1.41659
0.66042	0.78649			0.66026	1.33545
0.66438	0.7881			0.66452	1.28716
0.66841	0.79011			0.66841	1.21892
0.67237	0.79157			0.67244	1.23526
0.67637	0.79392			0.67637	1.2588
0.68028	0.79623			0.68045	1.33343
0.68443	0.79801			0.68448	1.37971
0.68842	0.80013			0.6885	1.39867
0.69243	0.80211			0.69239	1.42565
0.69635	0.80373			0.69639	1.32933
0.70038	0.80568			0.70039	1.36675
0.70435	0.80777			0.70437	1.29183
0.70834	0.81042			0.70848	1.15779
0.71231	0.81271			0.71246	1.2038
0.71642	0.81518			0.7165	1.25134
0.72041	0.81755			0.72038	1.36175
0.72438	0.82001			0.72443	1.47174
0.72835	0.82277			0.7283	1.53996
0.73237	0.82537			0.73246	1.46724
0.73648	0.82816			0.73629	1.39544
0.74041	0.83122			0.74043	1.44066
0.74436	0.83444			0.74437	1.4522
0.74831	0.83746			0.74847	1.36284
0.75241	0.84043			0.75244	1.33629
0.75637	0.84337			0.75648	1.30274
0.76043	0.84633			0.76033	1.37532
0.76436	0.84868			0.76443	1.38584
0.76851	0.85185			0.7684	1.35691
0.7724	0.85486			0.77243	1.43644
0.77639	0.85761			0.77637	1.45497
0.78026	0.86024			0.78052	1.48193
0.78438	0.86289			0.78448	1.42287
0.78836	0.86511			0.78853	1.48621
0.79242	0.8672			0.79239	1.423
0.7964	0.86929			0.79642	1.34347
0.80045	0.87139			0.80042	1.43347
0.80437	0.8729			0.80438	1.42231
0.80835	0.87527			0.8084	1.46373
0.81228	0.87717			0.81243	1.45412
0.81635	0.87934			0.81645	1.47846
0.8204	0.88157			0.82042	1.58583
0.8244	0.88389			0.82446	1.56863
0.82835	0.88626			0.82837	1.5308
0.83232	0.88884			0.83245	1.47072
0.83646	0.89098			0.83641	1.44332
0.84036	0.89296			0.84047	1.37369
0.84442	0.89448			0.84441	1.35558
0.84834	0.89644			0.84843	1.4853
0.85244	0.89847			0.85239	1.44467
0.85635	0.90059			0.85641	1.48951
0.86038	0.90304			0.86033	1.62643
0.86432	0.90555			0.86448	1.62304
0.86848	0.90793			0.86841	1.60334
0.87243	0.91051			0.87249	1.52399
0.87638	0.91365			0.87635	1.56009
0.8803	0.91679			0.88045	1.45683
0.88439	0.91977			0.8844	1.47923
0.88836	0.92284			0.88846	1.52823
0.89238	0.92522			0.89242	1.50958
0.89635	0.92752			0.89646	1.51505
0.90048	0.93005			0.90043	1.60735
0.90438	0.93185			0.90441	1.64484
0.90838	0.93446			0.90839	1.63712
0.9123	0.93692			0.9124	1.63417
0.91633	0.93883			0.9165	1.59164
0.92041	0.94029			0.92043	1.54398
0.9244	0.94165			0.92438	1.48984
0.92844	0.94315			0.92834	1.54077
0.93231	0.94466			0.93248	1.57462
0.93644	0.946			0.93638	1.6114
0.94033	0.94793			0.94046	1.58423
0.94436	0.9495			0.94441	1.59889
0.94834	0.95154			0.94856	1.72945
0.95243	0.95353			0.95242	1.80053
0.95641	0.95608			0.95641	1.79015
0.9604	0.95849			0.96033	1.72611
0.96434	0.96106			0.96445	1.6611
0.96843	0.96354			0.96842	1.53351
0.97237	0.96574			0.97249	1.4609
0.97641	0.96815			0.97641	1.54631
0.98033	0.97096			0.98047	1.58485
0.98441	0.97341			0.98442	1.71473
0.98837	0.97623			0.98843	1.75334
0.99238	0.97863			0.99234	1.74852
0.99637	0.98089			0.99641	1.70137
1.00042	0.98298			1.00042	1.71187
1.00447	0.98531			1.00441	1.69645
1.00836	0.98816			1.00841	1.69288
1.01233	0.99113			1.01236	1.71249
1.0163	0.99422			1.0165	1.65884
1.02037	0.99751			1.0204	1.6411
1.02437	1.00032			1.02446	1.72361
1.02842	1.00332			1.02836	1.74427
1.03241	1.00654			1.03249	1.85906
1.03645	1.00927			1.03639	1.82224
1.04034	1.01254			1.04041	1.75763
1.04434	1.01554			1.04438	1.78545
1.04829	1.01822			1.04853	1.73464
1.05242	1.02047			1.05247	1.80496
1.0564	1.02274			1.05647	1.75686
1.06042	1.02488			1.06033	1.71891
1.0643	1.0272			1.06445	1.69737
1.0684	1.02945			1.06836	1.64745
1.07237	1.03171			1.07243	1.68567
1.07636	1.03405			1.07639	1.80952
1.08033	1.03631			1.08052	1.85614
1.08442	1.03833			1.0844	1.93841
1.08841	1.0414			1.0884	1.95568
1.09239	1.04406			1.09234	1.8748
1.09631	1.04729			1.09636	1.89176
1.10041	1.05016			1.10045	1.84884
1.1044	1.05276			1.10442	1.78645
1.10845	1.05575			1.10843	1.77834
1.11234	1.0593			1.11236	1.82166
1.1164	1.0628			1.11647	1.80796
1.12037	1.0666			1.12039	1.93737
1.12435	1.0699			1.12443	1.96695
1.12838	1.07284			1.12841	1.92757
1.13239	1.07518			1.13252	1.91588
1.13652	1.07798			1.13645	1.85732
1.14036	1.08095			1.14041	1.87069
1.14438	1.08439			1.14436	1.75222
1.14832	1.08784			1.14847	1.64256
1.15239	1.09105			1.15243	1.77287
1.15638	1.0942			1.15648	2.04637
1.16043	1.09698			1.16033	2.08643
1.16439	1.09969			1.16443	2.0143
1.16842	1.10272			1.16837	1.93141
1.17235	1.10579			1.17239	1.90103
1.17636	1.10859			1.17639	2.02899
1.18027	1.11148			1.18051	2.05753
1.18442	1.11377			1.18447	2.04373
1.18841	1.11641			1.18843	1.92804
1.19244	1.11829			1.19236	1.81455
1.19635	1.12019			1.19634	1.85901
1.2004	1.12172			1.20041	1.95441
1.20438	1.12314			1.20443	2.0282
1.20836	1.12511			1.20846	1.95768
1.21229	1.12676			1.21243	1.98888
1.21636	1.12847			1.2165	2.03428
1.22041	1.13022			1.22038	2.08403
1.22439	1.13208			1.22441	2.12714
1.22838	1.13434			1.22833	2.05837
1.23236	1.13601			1.23249	1.97816
1.23645	1.13814			1.23642	1.95998
1.24041	1.14035			1.24047	1.93711
1.24435	1.14284			1.24435	1.99249
1.24832	1.14542			1.24846	2.02694
1.25242	1.14846			1.25242	2.02687
1.25634	1.15112			1.25643	2.14348
1.26043	1.15368			1.26038	2.23324
1.26434	1.15595			1.26445	2.21297
1.26849	1.15832			1.26842	2.16083
1.27236	1.1604			1.27242	2.08548
1.2764	1.1624			1.27636	2.02565
1.28024	1.1645			1.28046	2.00423
1.28439	1.16651			1.28445	2.09998
1.28836	1.16857			1.28849	2.12817
1.29243	1.17067			1.29239	2.07474
1.29639	1.1726			1.29642	2.07915
1.30044	1.17467			1.3004	2.16179
1.30436	1.1772			1.30433	2.23076
1.30837	1.1801			1.30841	2.29583
1.31227	1.18254			1.31245	2.2433
1.31637	1.18495			1.31653	2.10657
1.32039	1.18771			1.3204	2.09926
1.32441	1.19024			1.32438	2.15846
1.32835	1.19356			1.32833	2.12563
1.33234	1.19642			1.33241	2.22262
1.33647	1.19948			1.33641	2.22783
1.34037	1.20223			1.34044	2.2027
1.34442	1.20524			1.34443	2.18508
1.34834	1.20812			1.34843	2.28052
1.35245	1.21128			1.35241	2.34753
1.35635	1.21398			1.35644	2.2795
1.3604	1.21669			1.3603	2.20215
1.36432	1.21924			1.36452	2.0806
1.36848	1.22228			1.36841	2.06468
1.37242	1.22539			1.3725	2.08654
1.3764	1.22909			1.37635	2.26193
1.38032	1.23258			1.38046	2.32735
1.38438	1.23587			1.3844	2.33885
1.38837	1.23928			1.38847	2.3867
1.39241	1.24252			1.3924	2.39856
1.39636	1.24595			1.39645	2.37198
1.40048	1.24973			1.40042	2.4227
1.40439	1.25326			1.40439	2.40894
1.40836	1.25716			1.40838	2.30243
1.4123	1.2606			1.4124	2.18949
1.41629	1.26376			1.4165	2.17383
1.42044	1.26694			1.42045	2.28399
1.42439	1.26968			1.42441	2.3834
1.42844	1.27225			1.42833	2.39411
1.43232	1.27452			1.43243	2.39542
1.43646	1.27665			1.43639	2.32855
1.44032	1.27889			1.44048	2.31517
1.44437	1.28124			1.44439	2.34724
1.44831	1.28367			1.44857	2.39493
1.45245	1.28599			1.45238	2.44472
1.45641	1.28839			1.45641	2.43923
1.46043	1.29107			1.4603	2.39721
1.46434	1.29312			1.46445	2.31931
1.46844	1.29571			1.46842	2.35982
1.47237	1.29791			1.47247	2.4508
1.47641	1.30022			1.47642	2.51553
1.4803	1.30273			1.48049	2.56027
1.48439	1.30516			1.48445	2.59846
1.48834	1.3077			1.48842	2.59295
1.49237	1.3102			1.49235	2.46361
1.49635	1.31243			1.49645	2.46532
1.50043	1.31456			1.50041	2.40517
1.50441	1.31664			1.50443	2.39537
1.50836	1.31897			1.50838	2.46065
1.5123	1.32097			1.51237	2.46649
1.51631	1.32313			1.51651	2.57063
1.52033	1.32543			1.52043	2.61189
1.52436	1.32773			1.52448	2.65137
1.52845	1.32987			1.52838	2.56129
1.53242	1.33251			1.53248	2.53296
1.53648	1.3348			1.53639	2.58168
1.54034	1.33789			1.54041	2.52335
1.54436	1.34089			1.54438	2.494
1.54829	1.34348			1.5485	2.51428
1.55243	1.34588			1.55246	2.60658
1.5564	1.34826			1.55645	2.63092
1.56042	1.35111			1.56031	2.61759
1.56431	1.35348			1.56443	2.56255
1.56841	1.35639			1.56837	2.5894
1.57238	1.35883			1.57243	2.62641
1.57634	1.36151			1.57639	2.68649
1.58033	1.364			1.58051	2.67015
1.58442	1.36687			1.58441	2.60099
1.58842	1.37016			1.58838	2.60556
1.59238	1.37266			1.59238	2.53021
1.59631	1.37502			1.59635	2.57284
1.60042	1.37744			1.60049	2.62958
1.60439	1.37944			1.60441	2.74352
1.60844	1.38212			1.60846	2.79109
1.61234	1.38476			1.61233	2.78315
1.61637	1.3877			1.61648	2.80335
1.6204	1.39079			1.62036	2.80204
1.62437	1.39446			1.62442	2.72473
1.62839	1.3973			1.62838	2.58879
1.63234	1.39962			1.63252	2.59638
1.63648	1.40178			1.63642	2.6228
1.64037	1.40432			1.64045	2.59466
1.64436	1.40642			1.64435	2.61456
1.6483	1.4091			1.64845	2.63773
1.65238	1.41077			1.65245	2.76291
1.65639	1.41282			1.65649	2.84567
1.6604	1.41491			1.66034	2.79292
1.66439	1.41693			1.66445	2.72061
1.66839	1.41939			1.6684	2.61171
1.67236	1.42166			1.67238	2.65288
1.67636	1.42359			1.67639	2.66349
1.68026	1.42546			1.6805	2.74743
1.68444	1.42714			1.68451	2.75358
1.68843	1.42937			1.68845	2.72108
1.69246	1.43144			1.69234	2.71784
1.69636	1.43348			1.69637	2.7587
1.70042	1.43564			1.7004	2.84043
1.70437	1.43806			1.70444	2.7499
1.70836	1.44091			1.70843	2.73335
1.71231	1.44338			1.71244	2.66266
1.71638	1.4467			1.71647	2.58344
1.72041	1.44997			1.72036	2.68734
1.72437	1.45325			1.7244	2.68877
1.72833	1.45673			1.72829	2.6443
1.73229	1.45945			1.73248	2.68646
1.73648	1.46223			1.73641	2.69042
1.74042	1.46547			1.74046	2.68594
1.74438	1.46875			1.74434	2.81284
1.74833	1.47242			1.74844	2.88045
1.75241	1.47625			1.7524	2.84217
1.75638	1.47944			1.75644	2.83095
1.76046	1.48201			1.76038	2.80181
1.76436	1.4847			1.76447	2.67354
1.76851	1.48735			1.76844	2.66886
1.77239	1.49023			1.7724	2.69627
1.7764	1.49298			1.77637	2.72254
1.78026	1.4958			1.78045	2.76818
1.78439	1.4978			1.78446	2.82394
1.78835	1.49958			1.78848	2.89067
1.79243	1.5014			1.79234	2.85839
1.7964	1.50384			1.79639	2.89722
1.80043	1.50608			1.80036	2.8231
1.80435	1.50847			1.80436	2.72961
1.80836	1.51121			1.80835	2.68075
1.81229	1.51342			1.81242	2.67582
1.81636	1.51492			1.81654	2.71698
1.82041	1.51663			1.82042	2.86399
1.82442	1.51812			1.82442	2.98354
1.82836	1.51984			1.82835	2.92847
1.83233	1.52195			1.83246	2.90297
1.83645	1.52394			1.83642	2.83716
1.84034	1.52598			1.84045	2.82026
1.84439	1.52813			1.84442	2.93557
1.84834	1.53053			1.84849	2.9489
1.85246	1.53254			1.8524	2.91691
1.85639	1.53524			1.85644	2.81884
1.86041	1.53801			1.8603	2.71582
1.86432	1.5405			1.8645	2.70435
1.86848	1.54255			1.86844	2.82699
1.87242	1.54516			1.87251	2.9901
1.87641	1.54777			1.87636	2.98791
1.88025	1.55082			1.88044	2.89511
1.88439	1.55368			1.88443	-0.08217
1.88833	1.55691
1.8924	1.55903
1.89633	1.5608
1.90049	1.56223
1.90436	1.56381
1.90837	1.56559
1.9123	1.56784
1.91631	1.56977
1.92042	1.57171
1.92442	1.57358
1.92845	1.57622
1.93233	1.57875
1.93645	1.58197
1.94032	1.58609
1.94437	1.58992
1.94832	1.59395
1.95245	1.59793
1.95642	1.60218
1.96042	1.60649
1.96431	1.61079
1.96846	1.61545
1.97236	1.61964
1.97643	1.62371
1.9803	1.62753
1.98442	1.63104
1.98835	1.63475
1.99235	1.63834
1.99632	1.64216
2.00044	1.64502
2.00443	1.64788
2.00837	1.65063
2.01232	1.65321
2.01631	1.65545
2.02039	1.65795
2.02437	1.65966
2.02843	1.66116
2.03241	1.66238
2.03648	1.66361
2.04035	1.66412
2.04435	1.66468
2.04828	1.66477
2.05241	1.66476
2.05641	1.66445
2.06042	1.6643
2.06434	1.66391
2.06842	1.66412
2.07238	1.66423
2.07637	1.66464
2.08035	1.66504
2.08443	1.66569
2.0884	1.66673
2.09237	1.66751
2.09632	1.66857
2.10038	1.66944
2.10441	1.67048
2.10841	1.67151
2.11234	1.67307
2.11638	1.67448
2.12039	1.67599
2.12433	1.67763
2.12836	1.67949
2.13235	1.68075
2.13649	1.68273
2.14036	1.68465
2.14434	1.68711
2.14831	1.69045
2.15239	1.69381
2.15637	1.69699
2.16043	1.70043
2.16438	1.70334
2.16843	1.7062
2.17233	1.70933
2.17638	1.71226
2.18028	1.71517
2.18445	1.71723
2.18845	1.71963
2.19247	1.72158
2.19638	1.72317
2.20042	1.72449
2.20439	1.72579
2.20836	1.72691
2.21233	1.72771
2.21637	1.72883
2.2204	1.73041
2.22434	1.73173
2.22833	1.73371
2.23233	1.73514
2.23644	1.73693
2.24041	1.73875
2.24436	1.74085
2.24834	1.74289
2.2524	1.74547
2.25636	1.74774
2.26041	1.74975
2.26436	1.75077
2.2685	1.75275
2.27239	1.75457
2.27639	1.75668
2.28026	1.75842
2.28439	1.76029
2.28836	1.76123
2.29244	1.76281
2.29639	1.76414
2.30044	1.76603
2.30438	1.76771
2.30838	1.7698
2.31229	1.7713
2.31636	1.77289
2.32039	1.77442
2.32441	1.77615
2.32834	1.77828
2.33232	1.78014
2.33644	1.78228
2.34034	1.78408
2.3444	1.78589
2.34834	1.78795
2.35246	1.78981
2.35635	1.79131
2.36041	1.79277
2.36429	1.79393
2.36848	1.79512
2.3724	1.79684
2.37641	1.79908
2.38027	1.8012
2.38441	1.80359
2.38837	1.80552
2.39241	1.80692
2.39635	1.80805
2.40045	1.80962
2.40437	1.8111
2.40837	1.81318
2.41229	1.81497
2.41632	1.8165
2.42044	1.81784
2.42442	1.81919
2.42845	1.82085
2.43233	1.82268
2.43645	1.82417
2.44034	1.82608
2.44434	1.82744
2.44832	1.82875
2.45243	1.83045
2.45642	1.83248
2.46041	1.83509
2.4643	1.83807
2.46841	1.84159
2.47235	1.84466
2.47642	1.84625
2.48029	1.84581
2.4844	1.84215
2.48833	1.83517
2.4924	1.80286
2.49635	1.74493
2.50046	1.68797
2.50444	1.62857
2.50839	1.56467
2.51231	1.4836
2.5163	1.37629
2.52036	1.21303
2.52435	0.94985
2.52843	0.47552
2.53239	-0.14326
--	--
--	--
--	--
--	--
--	--
--	--
--	--
--	--
--	--
--	--
--	--
--	--
--	--
--	--
--	--
--	--
--	--
--	--
--	--
--	--
--	--
--	--
--	--
--	--
--	--
--	--
--	--
--	--
--	--
--	--
--	--
--	--
--	--
--	--
--	--
--	--
--	--
--	--
--	--
--	--
--	--
--	--
--	--
--	--
--	--
--	--
--	--
--	--
--	--
--	--
--	--
--	--
--	--
--	--
--	--
--	--
--	--
--	--
--	--
--	--
--	--
--	--
--	--
--	--
--	--
--	--
--	--
--	--
--	--
--	--
--	--
--	--
--	--
--	--
--	--
--	--
--	--
--	--
--	--
--	--
--	--
--	--
--	--
--	--
--	--
--	--
--	--
--	--
--	--
--	--
--	--
--	--
--	--
--	--
--	--
--	--
--	--
--	--
--	--
--	--
--	--
--	--
--	--
--	--
--	--
--	--
--	--
--	--
--	--
--	--
--	--
--	--
--	--
--	--
--	--
--	--
--	--
--	--
--	--
--	--
--	--
--	--
--	--
--	--
--	--
--	--
--	--
--	--
--	--
--	--
--	--
--	--
--	--
--	--
--	--
--	--
--	--
--	--
--	--
--	--
--	--
--	--
--	--
--	--
--	--
--	--
--	--
--	--
--	--

[truncated: 31 more sheets: Fig.3f, Fig.3g, Fig.3h, Fig.3i, Fig.4d, Fig.4e, Fig.4f, Fig.4g, Fig.4h, Fig.4i, Fig.S1, Fig.S2, Fig.S3, Fig.S4, Fig.S6, Fig.S7, Fig.S9, Fig.S11, Fig.S12, Fig.S13 …]
